# Supplementary material for: A Molecular Modeling Study on the Propagation in Free Radical Chain Oxidation of (B)PEI
Source: Nanomaterials (Basel). 2025 Feb 18;15(4):313. doi: 10.3390/nano15040313 (PMC11858157; doi:10.3390/nano15040313)
Supplement: Supplementary file 1 [file nanomaterials-15-00313-s001.zip]

Archive with 97 entries (87 files):
- Supplementary Materials/Guidance Supllementary Materials.pdf
- Supplementary Materials/Molecular Structures/
- Supplementary Materials/Molecular Structures/Figure 1/
- Supplementary Materials/Molecular Structures/Figure 10/
- Supplementary Materials/Molecular Structures/Figure 10/EG HO2 N-Me formamide O2H(d)b_b3lyp.mol2
- Supplementary Materials/Molecular Structures/Figure 10/EG2 HC(OH)(NHCH3)O2(d)_b3lyp.mol2
- Supplementary Materials/Molecular Structures/Figure 10/TS2 HO2 N-Me formamide(d)_b3lyp.mol2
- Supplementary Materials/Molecular Structures/Figure 1/Model BPEI 800_mmff.mol2
- Supplementary Materials/Molecular Structures/Figure 1/Model Epomin SP-012_mmff.mol2
- Supplementary Materials/Molecular Structures/Figure 2/
- Supplementary Materials/Molecular Structures/Figure 2/NN34 dimethyl N6 pentamer a_mmff.mol2
- Supplementary Materials/Molecular Structures/Figure 2/NN34 dimethyl N6 pentamer b_b3lyp.mol2
- Supplementary Materials/Molecular Structures/Figure 2/NN34 dimethyl N6 pentamer c_mmff.mol2
- Supplementary Materials/Molecular Structures/Figure 2/NN34 dimethyl N6 pentamer d_b3lyp.mol2
- Supplementary Materials/Molecular Structures/Figure 3/
- Supplementary Materials/Molecular Structures/Figure 3/EG NN34 dimethyl N6 pentamer N1a ROOH a_mmff.mol2
- Supplementary Materials/Molecular Structures/Figure 3/EG NN34 dimethyl N6 pentamer N1a ROOH b_mmff.mol2
- Supplementary Materials/Molecular Structures/Figure 3/EG NN34 dimethyl N6 pentamer N2a ROOH c_mmff.mol2
- Supplementary Materials/Molecular Structures/Figure 3/EG NN34 dimethyl N6 pentamer N2a ROOH d_mmff.mol2
- Supplementary Materials/Molecular Structures/Figure 4/
- Supplementary Materials/Molecular Structures/Figure 4/EG NN34 dimethyl N6 pentamer N2b RO H2O2 HO(d)_b3lyp.mol2
- Supplementary Materials/Molecular Structures/Figure 4/EG NN34 dimethyl N6 pentamer N2b RO2H HO2(d)_b3lyp.mol2
- Supplementary Materials/Molecular Structures/Figure 4/TS NN34 dimethyl N6 pentamer N2b RO2H HO2(d)_b3lyp.mol2
- Supplementary Materials/Molecular Structures/Figure 8/
- Supplementary Materials/Molecular Structures/Figure 8/EG H2CHNHR NN34 dimethyl N6 pentamer RO2H(d)_b3lyp.mol2
- Supplementary Materials/Molecular Structures/Figure 8/EG NN34 dimethyl N6 pentamer RO2H(d)_b3lyp.mol2
- Supplementary Materials/Molecular Structures/Figure 8/TS NN34 dimethyl N6 pentamer RO2H(d)_b3lyp.mol2
- Supplementary Materials/Molecular Structures/Table 1/
- Supplementary Materials/Molecular Structures/Table 1/EG NN34 dimethyl N6 pentamer amide N1 HO2(d)_b3lyp.mol2
- Supplementary Materials/Molecular Structures/Table 1/EG NN34 dimethyl N6 pentamer amide N2 HO2(d)_b3lyp.mol2
- Supplementary Materials/Molecular Structures/Table 1/EG NN34 dimethyl N6 pentamer amide N3 HO2(d)_b3lyp.mol2
- Supplementary Materials/Molecular Structures/Table 1/EG NN34 dimethyl N6 pentamer diamide N1 HO2(d)_b3lyp.mol2
- Supplementary Materials/Molecular Structures/Table 1/EG NN34 dimethyl N6 pentamer HO2(d) N1a_b3lyp.mol2
- Supplementary Materials/Molecular Structures/Table 1/EG NN34 dimethyl N6 pentamer HO2(d) N1b_b3lyp.mol2
- Supplementary Materials/Molecular Structures/Table 1/EG NN34 dimethyl N6 pentamer HO2(d) N2b_b3lyp.mol2
- Supplementary Materials/Molecular Structures/Table 1/EG NN34 dimethyl N6 pentamer HO2(d) N3b_b3lyp.mol2
- Supplementary Materials/Molecular Structures/Table 1/EG NN34 dimethyl N6 pentamer N1 amide N1b ROOH HO2(d)_b3lyp.mol2
- Supplementary Materials/Molecular Structures/Table 1/EG NN34 dimethyl N6 pentamer N12 diamide N1b ROOH HO2(d)_b3lyp.mol2
- Supplementary Materials/Molecular Structures/Table 1/EG NN34 dimethyl N6 pentamer N1a ROO(d)_b3lyp.mol2
- Supplementary Materials/Molecular Structures/Table 1/EG NN34 dimethyl N6 pentamer N1a ROOH HO(d)_b3lyp.mol2
- Supplementary Materials/Molecular Structures/Table 1/EG NN34 dimethyl N6 pentamer N1a ROOH HO2(d)_b3lyp.mol2
- Supplementary Materials/Molecular Structures/Table 1/EG NN34 dimethyl N6 pentamer N2a ROOH HO2(d)_b3lyp.mol2
- Supplementary Materials/Molecular Structures/Table 1/EG NN34 dimethyl N6 pentamer N2aN3a RO2(d)_b3lyp.mol2
- Supplementary Materials/Molecular Structures/Table 1/EG NN34 dimethyl N6 pentamer N2aN4b ROO(d)_b3lyp.mol2
- Supplementary Materials/Molecular Structures/Table 1/EG NN34 dimethyl N6 pentamer N2b RO2(d)_b3lyp.mol2
- Supplementary Materials/Molecular Structures/Table 1/EG NN34 dimethyl N6 pentamer N2b RO2H HO(d)_b3lyp.mol2
- Supplementary Materials/Molecular Structures/Table 1/EG NN34 dimethyl N6 pentamer N2b RO2H HO2(d)_b3lyp.mol2
- Supplementary Materials/Molecular Structures/Table 1/EG NN34 dimethyl N6 pentamer N4b ROOH HO(d)_b3lyp.mol2
- Supplementary Materials/Molecular Structures/Table 1/EG NN34 dimethyl N6 pentamer N5a ROOH HO2(d)_b3lyp.mol2
- Supplementary Materials/Molecular Structures/Table 1/EG NN34 dimethyl N6 pentamer N5aN4b ROO(d)_b3lyp.mol2
- Supplementary Materials/Molecular Structures/Table 1/TS NN34 dimethyl N6 pentamer amide N1 HO2(d)_b3lyp.mol2
- Supplementary Materials/Molecular Structures/Table 1/TS NN34 dimethyl N6 pentamer amide N2 HO2(d)_b3lyp.mol2
- Supplementary Materials/Molecular Structures/Table 1/TS NN34 dimethyl N6 pentamer amide N3 HO2(d)_b3lyp.mol2
- Supplementary Materials/Molecular Structures/Table 1/TS NN34 dimethyl N6 pentamer diamide N1 HO2(d)_b3lyp.mol2
- Supplementary Materials/Molecular Structures/Table 1/TS NN34 dimethyl N6 pentamer HO2(d) N1a_b3lyp.mol2
- Supplementary Materials/Molecular Structures/Table 1/TS NN34 dimethyl N6 pentamer HO2(d) N1b_b3lyp.mol2
- Supplementary Materials/Molecular Structures/Table 1/TS NN34 dimethyl N6 pentamer HO2(d) N2b_b3lyp.mol2
- Supplementary Materials/Molecular Structures/Table 1/TS NN34 dimethyl N6 pentamer HO2(d) N3b_b3lyp.mol2
- Supplementary Materials/Molecular Structures/Table 1/TS NN34 dimethyl N6 pentamer N1 amide b ROOH HO2(d)_b3lyp.mol2
- Supplementary Materials/Molecular Structures/Table 1/TS NN34 dimethyl N6 pentamer N12 diamide N1b ROOH HO2(d)_b3lyp.mol2
- Supplementary Materials/Molecular Structures/Table 1/TS NN34 dimethyl N6 pentamer N1a ROO(d)_b3lyp.mol2
- Supplementary Materials/Molecular Structures/Table 1/TS NN34 dimethyl N6 pentamer N1a ROOH HO(d)_b3lyp.mol2
- Supplementary Materials/Molecular Structures/Table 1/TS NN34 dimethyl N6 pentamer N1a ROOH HO2(d)_b3lyp.mol2
- Supplementary Materials/Molecular Structures/Table 1/TS NN34 dimethyl N6 pentamer N2a ROOH HO2(d)_b3lyp.mol2
- Supplementary Materials/Molecular Structures/Table 1/TS NN34 dimethyl N6 pentamer N2aN3a ROO(d)_b3lyp.mol2
- Supplementary Materials/Molecular Structures/Table 1/TS NN34 dimethyl N6 pentamer N2aN4b ROO(d) b to b_b3lyp.mol2
- Supplementary Materials/Molecular Structures/Table 1/TS NN34 dimethyl N6 pentamer N2b RO2(d)_b3lyp.mol2
- Supplementary Materials/Molecular Structures/Table 1/TS NN34 dimethyl N6 pentamer N2b RO2H HO(d)_b3lyp.mol2
- Supplementary Materials/Molecular Structures/Table 1/TS NN34 dimethyl N6 pentamer N2b RO2H HO2(d)_b3lyp.mol2
- Supplementary Materials/Molecular Structures/Table 1/TS NN34 dimethyl N6 pentamer N4b ROOH HO(d)_b3lyp.mol2
- Supplementary Materials/Molecular Structures/Table 1/TS NN34 dimethyl N6 pentamer N5a ROOH HO2(d)_b3lyp.mol2
- Supplementary Materials/Molecular Structures/Table 1/TS NN34 dimethyl N6 pentamer N5aN4b ROO(d)_b3lyp.mol2
- Supplementary Materials/Molecular Structures/Table 2/
- Supplementary Materials/Molecular Structures/Table 2/EG H2O2 NN34 dimethyl N6 pentamer amide N1b CH(d)_b3lyp.mol2
- Supplementary Materials/Molecular Structures/Table 2/EG H2O2 NN34 dimethyl N6 pentamer CH(d) N1a_b3lyp.mol2
- Supplementary Materials/Molecular Structures/Table 2/EG H2O2 NN34 dimethyl N6 pentamer diamide N1b CH(d)_b3lyp.mol2
- Supplementary Materials/Molecular Structures/Table 2/EG H2O2_b3lyp.mol2
- Supplementary Materials/Molecular Structures/Table 2/EG NN34 dimethyl N6 pentamer amide N1 CH(d) b_b3lyp.mol2
- Supplementary Materials/Molecular Structures/Table 2/EG NN34 dimethyl N6 pentamer CH(d) N1a_b3lyp.mol2
- Supplementary Materials/Molecular Structures/Table 2/EG NN34 dimethyl N6 pentamer diamide N1 CH(d)_b3lyp.mol2
- Supplementary Materials/Molecular Structures/Table 2/TS H2O2 NN34 dimethyl N6 pentamer amide N1b CH(d) d_b3lyp.mol2
- Supplementary Materials/Molecular Structures/Table 2/TS H2O2 NN34 dimethyl N6 pentamer CH(d) N1a_b3lyp.mol2
- Supplementary Materials/Molecular Structures/Table 2/TS H2O2 NN34 dimethyl N6 pentamer diamide N1b CH(d)_b3lyp.mol2
- Supplementary Materials/Molecular Structures/Table 3/
- Supplementary Materials/Molecular Structures/Table 3/EG NN34 dimethly N6 pentamer N1a RCHO H2CNR2(d)_b3lyp.mol2
- Supplementary Materials/Molecular Structures/Table 3/EG NN34 dimethly N6 pentamer N1a RO(d)_b3lyp.mol2
- Supplementary Materials/Molecular Structures/Table 3/EG NN34 dimethly N6 pentamer N1a ROH R(d)_b3lyp.mol2
- Supplementary Materials/Molecular Structures/Table 3/EG NN34 dimethly N6 pentamer N2a  RO(d)_b3lyp.mol2
- Supplementary Materials/Molecular Structures/Table 3/EG NN34 dimethly N6 pentamer N2a ROH R(d)_b3lyp.mol2
- Supplementary Materials/Molecular Structures/Table 3/EG NN34 dimethly N6 pentamer N2b RCHO H2CNR2(d)_b3lyp.mol2
- Supplementary Materials/Molecular Structures/Table 3/EG NN34 dimethly N6 pentamer N2b RO(d) CHO H2CNR2_b3lyp.mol2
- Supplementary Materials/Molecular Structures/Table 3/EG NN34 dimethly N6 pentamer N2b RO(d)_b3lyp.mol2
- Supplementary Materials/Molecular Structures/Table 3/EG NN34 dimethly N6 pentamer N2b ROH RH( d)_b3lyp.mol2
- Supplementary Materials/Molecular Structures/Table 3/TS NN34 dimethly N6 pentamer N1a RO(d)_b3lyp.mol2
- Supplementary Materials/Molecular Structures/Table 3/TS NN34 dimethly N6 pentamer N2a RO(d)_b3lyp.mol2
- Supplementary Materials/Molecular Structures/Table 3/TS NN34 dimethly N6 pentamer N2b RO(d)_b3lyp.mol2
- Supplementary Materials/Propagation.xlsx
