# Supplementary material for: A Molecular Modeling Study on the Propagation in Free Radical Chain Oxidation of (B)PEI
Source: Nanomaterials (Basel). 2025 Feb 18;15(4):313. doi: 10.3390/nano15040313 (PMC11858157; doi:10.3390/nano15040313)
Supplement: Supplementary file 1 [file nanomaterials-15-00313-s001.zip › Supplementary Materials/Molecular Structures/Figure 10/EG HO2 N-Me formamide O2H(d)b_b3lyp.mol2]

#
#	File Created by: Spartan'24 Export
#

@<TRIPOS>MOLECULE
M0006
12 10
SMALL
NO_CHARGES


@<TRIPOS>ATOM
    1   C1        -0.420963723    -0.152902693     0.154949015     C.2   1  noname
    2   O2        -1.557248300    -0.504755013     0.485011011     O.2   1  noname
    3   N3         0.694413568    -0.835057516     0.480694208    N.am   1  noname
    4   H4         0.552774161    -1.679900250     1.023281122       H   1  noname
    5   O5        -2.282008245     2.023269847    -1.148177969       O   1  noname
    6   H6        -0.244061759     0.756188896    -0.438869219       H   1  noname
    7   O7        -3.239367014     1.300046761    -0.568319177     O.3   1  noname
    8   H8        -2.733057813     0.557104152    -0.117388918       H   1  noname
    9   C9         2.044757769    -0.449498987     0.109398916     C.3   1  noname
   10   H10        2.673374183    -0.306354314     0.995263190       H   1  noname
   11   H11        2.002988709     0.495160972    -0.439299408       H   1  noname
   12   H12        2.508398463    -1.203301855    -0.536542771       H   1  noname


@<TRIPOS>BOND
    1      1      2    2
    2      1      3    am
    3      3      4    1
    4      1      6    1
    5      7      8    1
    6      5      7    1
    7      9     10    1
    8      9     11    1
    9      9     12    1
   10      3      9    1
