# Supplementary material for: A Molecular Modeling Study on the Propagation in Free Radical Chain Oxidation of (B)PEI
Source: Nanomaterials (Basel). 2025 Feb 18;15(4):313. doi: 10.3390/nano15040313 (PMC11858157; doi:10.3390/nano15040313)
Supplement: Supplementary file 1 [file nanomaterials-15-00313-s001.zip › Supplementary Materials/Molecular Structures/Figure 10/EG2 HC(OH)(NHCH3)O2(d)_b3lyp.mol2]

#
#	File Created by: Spartan'24 Export
#

@<TRIPOS>MOLECULE
M0011
12 11
SMALL
NO_CHARGES


@<TRIPOS>ATOM
    1   C1        -0.804843710    -0.300255965    -0.182508677     C.3   1  noname
    2   O2        -1.859490503    -1.025631733     0.327615541     O.3   1  noname
    3   N3         0.359881727    -0.650576570     0.506440181     N.3   1  noname
    4   H4         0.197446293    -0.639716396     1.509913019       H   1  noname
    5   O5        -1.191257182     1.166404709     0.034088509     O.3   1  noname
    6   H6        -0.665123041    -0.343680571    -1.269361330       H   1  noname
    7   O7        -0.730885058     1.923586000    -0.948208598       O   1  noname
    8   H8        -2.676443710    -0.693119677    -0.077244675       H   1  noname
    9   C9         1.593287609     0.022247904     0.109525446     C.3   1  noname
   10   H10        2.425770848    -0.419648101     0.663977339       H   1  noname
   11   H11        1.583738884     1.108134014     0.283335153       H   1  noname
   12   H12        1.767917843    -0.147743614    -0.957571907       H   1  noname


@<TRIPOS>BOND
    1      1      2    1
    2      1      3    1
    3      3      4    1
    4      5      7    1
    5      1      6    1
    6      1      5    1
    7      2      8    1
    8      9     10    1
    9      9     11    1
   10      9     12    1
   11      3      9    1
