# Supplementary material for: A Molecular Modeling Study on the Propagation in Free Radical Chain Oxidation of (B)PEI
Source: Nanomaterials (Basel). 2025 Feb 18;15(4):313. doi: 10.3390/nano15040313 (PMC11858157; doi:10.3390/nano15040313)
Supplement: Supplementary file 1 [file nanomaterials-15-00313-s001.zip › Supplementary Materials/Molecular Structures/Figure 10/TS2 HO2 N-Me formamide(d)_b3lyp.mol2]

#
#	File Created by: Spartan'24 Export
#

@<TRIPOS>MOLECULE
M0011
12 10
SMALL
NO_CHARGES


@<TRIPOS>ATOM
    1   C1        -0.561279235    -0.520916038    -0.336674580     C.2   1  noname
    2   O2        -1.632294827    -1.119484645     0.101447624     O.2   1  noname
    3   N3         0.552725258    -0.540961754     0.426488150    N.am   1  noname
    4   H4         0.375183861    -0.669699307     1.416621021       H   1  noname
    5   O5        -1.385221621     1.326818874    -0.275495606       O   1  noname
    6   H6        -0.383979493    -0.406892390    -1.409204345       H   1  noname
    7   O7        -2.604776784     1.052576689     0.079965258     O.3   1  noname
    8   H8        -2.373053151    -0.325165173     0.141348316       H   1  noname
    9   C9         1.763435423     0.170164350     0.046079095     C.3   1  noname
   10   H10        2.629000943    -0.299174853     0.521299258       H   1  noname
   11   H11        1.729089506     1.230614932     0.326239749       H   1  noname
   12   H12        1.891170119     0.102119368    -1.038113940       H   1  noname


@<TRIPOS>BOND
    1      1      2    2
    2      1      3    am
    3      3      4    1
    4      7      8    1
    5      5      7    1
    6      1      6    1
    7      9     10    1
    8      9     11    1
    9      9     12    1
   10      3      9    1
