# Supplementary material for: A Molecular Modeling Study on the Propagation in Free Radical Chain Oxidation of (B)PEI
Source: Nanomaterials (Basel). 2025 Feb 18;15(4):313. doi: 10.3390/nano15040313 (PMC11858157; doi:10.3390/nano15040313)
Supplement: Supplementary file 1 [file nanomaterials-15-00313-s001.zip › Supplementary Materials/Molecular Structures/Figure 1/Model BPEI 800_mmff.mol2]

#
#	File Created by: Spartan'24 Export
#

@<TRIPOS>MOLECULE
M0001
156 155
SMALL
NO_CHARGES


@<TRIPOS>ATOM
    1   N1        -4.016598877     4.764414077    -7.528777389     N.3   1  noname
    2   C2        -3.660486160     4.803029203    -6.089443814     C.3   1  noname
    3   H3        -4.549371753     5.052189180    -5.504299548       H   1  noname
    4   H4        -2.952283383     5.626048183    -5.921270039       H   1  noname
    5   C5        -2.965628933     3.520962519    -5.558087262     C.3   1  noname
    6   H6        -1.988224512     3.474592175    -6.057728240       H   1  noname
    7   H7        -3.499183580     2.617543011    -5.863805898       H   1  noname
    8   C8        -4.019499675     3.469559429    -3.319751678     C.3   1  noname
    9   H9        -4.581365752     4.384359111    -3.539762080       H   1  noname
   10   H10       -3.793184302     3.568269069    -2.250970883       H   1  noname
   11   C11       -4.948819976     2.246242787    -3.521222413     C.3   1  noname
   12   H12       -4.467927666     1.347734227    -3.119444296       H   1  noname
   13   H13       -5.127755782     2.088344301    -4.589130092       H   1  noname
   14   N14       -6.243089276     2.447134941    -2.852169560     N.3   1  noname
   15   H15       -6.658988143     3.316163480    -3.190190032       H   1  noname
   16   C16       -7.155522270     1.335023616    -3.147700159     C.3   1  noname
   17   H17       -6.777168472     0.414153470    -2.687682925       H   1  noname
   18   H18       -7.209265453     1.168904695    -4.230408163       H   1  noname
   19   C19       -8.571293778     1.629092153    -2.617469448     C.3   1  noname
   20   H20       -8.921571504     2.594095606    -3.001047970       H   1  noname
   21   H21       -8.557125396     1.692936225    -1.523476979       H   1  noname
   22   N22       -9.528003680     0.599347339    -3.033625267     N.3   1  noname
   23   H23       -9.247936395    -0.293858638    -2.625297921       H   1  noname
   24   H24      -10.434609915     0.814641793    -2.613473080       H   1  noname
   25   C25       -5.016521615     3.723743582    -7.857688492     C.3   1  noname
   26   H26       -4.578673945     2.742046975    -7.642867570       H   1  noname
   27   H27       -5.168182682     3.695796229    -8.943639626       H   1  noname
   28   C28       -6.397090857     3.821553925    -7.161406259     C.3   1  noname
   29   H29       -6.916259610     4.724831342    -7.500222720       H   1  noname
   30   H30       -6.260975718     3.892624223    -6.077905466       H   1  noname
   31   N31       -7.225138678     2.643422662    -7.454100375     N.3   1  noname
   32   H32       -6.714774223     1.798243686    -7.198357016       H   1  noname
   33   C33       -8.484725927     2.692569792    -6.697144181     C.3   1  noname
   34   H34       -9.080114086     3.555208574    -7.020019263       H   1  noname
   35   H35       -8.269391166     2.818285079    -5.629761433       H   1  noname
   36   C36       -9.304496695     1.405096570    -6.899261196     C.3   1  noname
   37   H37       -8.680351359     0.522675393    -6.715941997       H   1  noname
   38   H38       -9.654984452     1.351062658    -7.936049791       H   1  noname
   39   N39      -10.456548812     1.353432566    -5.998423341     N.3   1  noname
   40   H40      -10.994740760     0.512286861    -6.203341175       H   1  noname
   41   H41      -10.117666212     1.213144921    -5.036359258       H   1  noname
   42   N42       -2.756014167     3.495650379    -4.089537245     N.3   1  noname
   43   C43       -1.844403434     2.378301689    -3.743590309     C.3   1  noname
   44   H44       -0.937616892     2.470493289    -4.356306359       H   1  noname
   45   H45       -2.311914514     1.424415439    -4.012197032       H   1  noname
   46   C46       -1.382608335     2.357716599    -2.263282847     C.3   1  noname
   47   H47       -2.235557932     2.181914001    -1.598299789       H   1  noname
   48   H48       -1.005507700     3.363845541    -2.035952456       H   1  noname
   49   N49       -0.308336320     1.379228764    -1.968928518     N.3   1  noname
   50   C50        0.185849521     1.596941290    -0.585989708     C.3   1  noname
   51   H51       -0.618865450     1.383267623     0.121793809       H   1  noname
   52   H52        0.422688313     2.662071845    -0.457814161       H   1  noname
   53   C53        1.482504707     0.820485014    -0.230498194     C.3   1  noname
   54   H54        2.277403986     1.250691445    -0.855108312       H   1  noname
   55   H55        1.411962508    -0.231072184    -0.520083643       H   1  noname
   56   N56        1.894080572     0.907569165     1.193611021     N.3   1  noname
   57   C57       -0.715875368    -0.020008011    -2.227112403     C.3   1  noname
   58   H58        0.164231869    -0.664128311    -2.118898918       H   1  noname
   59   H59       -0.974276176    -0.131290869    -3.287285404       H   1  noname
   60   C60       -1.871396113    -0.596474274    -1.370251076     C.3   1  noname
   61   H61       -2.805579984    -0.079354795    -1.614829940       H   1  noname
   62   H62       -1.660882216    -0.437463772    -0.308342199       H   1  noname
   63   N63       -2.035932430    -2.039932787    -1.608278633     N.3   1  noname
   64   H64       -1.144850520    -2.501759563    -1.419982855       H   1  noname
   65   C65       -3.052167262    -2.595452474    -0.703436332     C.3   1  noname
   66   H66       -4.038136411    -2.192255173    -0.964212957       H   1  noname
   67   H67       -2.836869783    -2.305976444     0.331795720       H   1  noname
   68   C68       -3.085409741    -4.132970677    -0.796084284     C.3   1  noname
   69   H69       -2.083115849    -4.540133455    -0.620875392       H   1  noname
   70   H70       -3.396210126    -4.439871169    -1.801319234       H   1  noname
   71   N71       -3.994275992    -4.720783357     0.193017629     N.3   1  noname
   72   H72       -4.939305629    -4.377392880     0.014784683       H   1  noname
   73   H73       -4.037289157    -5.728646945     0.030996792       H   1  noname
   74   C74        3.256238998     0.341137506     1.342339606     C.3   1  noname
   75   H75        3.917743980     0.832556603     0.616309651       H   1  noname
   76   H76        3.241238348    -0.723533725     1.084873219       H   1  noname
   77   C77        3.893029044     0.554213897     2.740251641     C.3   1  noname
   78   H78        3.307875497     0.040630997     3.510973129       H   1  noname
   79   H79        3.826438682     1.628853578     2.956788998       H   1  noname
   80   N80        5.314316515     0.143644392     2.839958257     N.3   1  noname
   81   C81        5.860966864     0.579032129     4.149165557     C.3   1  noname
   82   H82        5.347178576     0.042545039     4.950833680       H   1  noname
   83   H83        5.621197102     1.640759014     4.298684366       H   1  noname
   84   C84        7.403340028     0.462597637     4.280719049     C.3   1  noname
   85   H85        7.824798493     1.200128852     3.583897330       H   1  noname
   86   H86        7.765701704    -0.510054649     3.938629337       H   1  noname
   87   N87        7.930856476     0.730358904     5.641207180     N.3   1  noname
   88   C88        9.404533097     0.858784554     5.578270508     C.3   1  noname
   89   H89        9.653667976     1.594860395     4.801603166       H   1  noname
   90   H90        9.862166224    -0.088290585     5.264675322       H   1  noname
   91   C91       10.067068128     1.350323599     6.883744145     C.3   1  noname
   92   H92        9.918435183     0.630430521     7.694214813       H   1  noname
   93   H93        9.616822934     2.300770735     7.190512274       H   1  noname
   94   N94       11.509851721     1.545416738     6.713615435     N.3   1  noname
   95   H95       11.953912674     0.648053508     6.523162177       H   1  noname
   96   C96        7.476979203    -0.252850842     6.649445545     C.3   1  noname
   97   H97        6.386856139    -0.181152250     6.738576945       H   1  noname
   98   H98        7.827412308     0.056914799     7.641444983       H   1  noname
   99   C99        7.865483996    -1.735418951     6.422537347     C.3   1  noname
  100   H100       8.952766816    -1.846610467     6.497044600       H   1  noname
  101   H101       7.558114231    -2.049560885     5.420375102       H   1  noname
  102   N102       7.218019360    -2.610629779     7.410130087     N.3   1  noname
  103   H103       6.209770473    -2.458627659     7.387221156       H   1  noname
  104   C104       7.496099339    -4.023810814     7.112403726     C.3   1  noname
  105   H105       8.570713997    -4.220515539     7.209257376       H   1  noname
  106   H106       7.209299111    -4.246891207     6.078184563       H   1  noname
  107   C107       6.721267017    -4.953950991     8.063826287     C.3   1  noname
  108   H108       5.660673719    -4.677563011     8.088007246       H   1  noname
  109   H109       7.112628193    -4.847484521     9.081766379       H   1  noname
  110   N110       6.826423579    -6.353873966     7.651608521     N.3   1  noname
  111   H111       6.345178741    -6.934453604     8.337703955       H   1  noname
  112   H112       6.286731330    -6.483986871     6.784292179       H   1  noname
  113   C113       0.908896340     0.300517367     2.116641796     C.3   1  noname
  114   H114      -0.037037805     0.847657691     2.033595121       H   1  noname
  115   H115       1.218217759     0.497431516     3.150441356       H   1  noname
  116   C116       0.629342758    -1.214950534     1.960627593     C.3   1  noname
  117   H117       1.525780163    -1.789299411     2.218705030       H   1  noname
  118   H118       0.371736159    -1.436469879     0.920627213       H   1  noname
  119   N119      -0.488410923    -1.632956869     2.815330933     N.3   1  noname
  120   H120      -0.245315043    -1.493032131     3.796097265       H   1  noname
  121   C121      -0.818728963    -3.046563588     2.593227955     C.3   1  noname
  122   H122       0.014530426    -3.682911583     2.915991545       H   1  noname
  123   H123      -0.977361479    -3.226260395     1.523739031       H   1  noname
  124   C124      -2.094846092    -3.433523984     3.360823307     C.3   1  noname
  125   H125      -2.909011465    -2.740920603     3.117199678       H   1  noname
  126   H126      -1.913221164    -3.362995307     4.439181491       H   1  noname
  127   N127      -2.523392570    -4.795279270     3.038059948     N.3   1  noname
  128   H128      -3.356825326    -5.011480678     3.584337078       H   1  noname
  129   H129      -2.857535697    -4.802497060     2.063002880       H   1  noname
  130   C130       5.521235711    -1.296801415     2.571460777     C.3   1  noname
  131   H131       6.598311911    -1.496174149     2.538335737       H   1  noname
  132   H132       5.195858619    -1.524533270     1.549144725       H   1  noname
  133   C133       4.852603004    -2.300631559     3.543704305     C.3   1  noname
  134   H134       5.127536259    -2.056383510     4.574374524       H   1  noname
  135   H135       3.763165723    -2.229710496     3.455703466       H   1  noname
  136   N136       5.273107641    -3.679875941     3.257698314     N.3   1  noname
  137   H137       6.292701011    -3.728723786     3.286507991       H   1  noname
  138   C138       4.721984385    -4.606026933     4.255473324     C.3   1  noname
  139   H139       4.946001603    -4.246683057     5.267068932       H   1  noname
  140   H140       3.631052608    -4.652962206     4.152979664       H   1  noname
  141   C141       5.314076396    -6.017484357     4.085392461     C.3   1  noname
  142   H142       6.408829200    -5.967670345     4.093663758       H   1  noname
  143   H143       5.008665011    -6.439480420     3.121183093       H   1  noname
  144   N144       4.890814746    -6.912593064     5.166292163     N.3   1  noname
  145   H145       3.875114950    -7.016773684     5.127767605       H   1  noname
  146   H146       5.262184459    -7.845495948     4.974725981       H   1  noname
  147   H147      11.904286260     1.875429694     7.593938355       H   1  noname
  148   C148      -4.417198989     6.115338296    -7.974664932     C.3   1  noname
  149   H149      -3.615722547     6.815320018    -7.701700215       H   1  noname
  150   H150      -5.316000261     6.450511568    -7.441153404       H   1  noname
  151   C151      -4.637235167     6.260204911    -9.497943121     C.3   1  noname
  152   H152      -3.764847890     5.879219375   -10.040245581       H   1  noname
  153   H153      -5.506212976     5.678140709    -9.819651654       H   1  noname
  154   N154      -4.863099384     7.652583774    -9.897986885     N.3   1  noname
  155   H155      -5.653561618     8.033689445    -9.380201459       H   1  noname
  156   H156      -4.053046074     8.213776088    -9.636529147       H   1  noname


@<TRIPOS>BOND
    1      2      3    1
    2      2      4    1
    3      1      2    1
    4      5      6    1
    5      5      7    1
    6      2      5    1
    7      8      9    1
    8      8     10    1
    9     11     12    1
   10     11     13    1
   11      8     11    1
   12     14     15    1
   13     11     14    1
   14     16     17    1
   15     16     18    1
   16     14     16    1
   17     19     20    1
   18     19     21    1
   19     16     19    1
   20     22     23    1
   21     22     24    1
   22     19     22    1
   23     25     26    1
   24     25     27    1
   25     28     29    1
   26     28     30    1
   27     25     28    1
   28     31     32    1
   29     28     31    1
   30     33     34    1
   31     33     35    1
   32     31     33    1
   33     36     37    1
   34     36     38    1
   35     33     36    1
   36     39     40    1
   37     39     41    1
   38     36     39    1
   39     43     44    1
   40     43     45    1
   41     42     43    1
   42     46     47    1
   43     46     48    1
   44     43     46    1
   45     46     49    1
   46     50     51    1
   47     50     52    1
   48     49     50    1
   49     53     54    1
   50     53     55    1
   51     50     53    1
   52     53     56    1
   53     57     58    1
   54     57     59    1
   55     60     61    1
   56     60     62    1
   57     57     60    1
   58     63     64    1
   59     60     63    1
   60     65     66    1
   61     65     67    1
   62     63     65    1
   63     68     69    1
   64     68     70    1
   65     65     68    1
   66     71     72    1
   67     71     73    1
   68     68     71    1
   69     74     75    1
   70     74     76    1
   71     77     78    1
   72     77     79    1
   73     74     77    1
   74     77     80    1
   75     81     82    1
   76     81     83    1
   77     80     81    1
   78     84     85    1
   79     84     86    1
   80     81     84    1
   81     84     87    1
   82     88     89    1
   83     88     90    1
   84     87     88    1
   85     91     92    1
   86     91     93    1
   87     88     91    1
   88     94     95    1
   89     91     94    1
   90     96     97    1
   91     96     98    1
   92     87     96    1
   93     99    100    1
   94     99    101    1
   95     96     99    1
   96    102    103    1
   97     99    102    1
   98    104    105    1
   99    104    106    1
  100    102    104    1
  101    107    108    1
  102    107    109    1
  103    104    107    1
  104    110    111    1
  105    110    112    1
  106    107    110    1
  107     56     74    1
  108    113    114    1
  109    113    115    1
  110     56    113    1
  111    116    117    1
  112    116    118    1
  113    113    116    1
  114    119    120    1
  115    116    119    1
  116    121    122    1
  117    121    123    1
  118    119    121    1
  119    124    125    1
  120    124    126    1
  121    121    124    1
  122    127    128    1
  123    127    129    1
  124    124    127    1
  125     42      5    1
  126    130    131    1
  127    130    132    1
  128     80    130    1
  129    133    134    1
  130    133    135    1
  131    130    133    1
  132    136    137    1
  133    133    136    1
  134    138    139    1
  135    138    140    1
  136    136    138    1
  137    141    142    1
  138    141    143    1
  139    138    141    1
  140    144    145    1
  141    144    146    1
  142    141    144    1
  143     94    147    1
  144     57     49    1
  145      1     25    1
  146     42      8    1
  147    148    149    1
  148    148    150    1
  149      1    148    1
  150    151    152    1
  151    151    153    1
  152    148    151    1
  153    154    155    1
  154    154    156    1
  155    151    154    1
