# Supplementary material for: A Molecular Modeling Study on the Propagation in Free Radical Chain Oxidation of (B)PEI
Source: Nanomaterials (Basel). 2025 Feb 18;15(4):313. doi: 10.3390/nano15040313 (PMC11858157; doi:10.3390/nano15040313)
Supplement: Supplementary file 1 [file nanomaterials-15-00313-s001.zip › Supplementary Materials/Molecular Structures/Figure 1/Model Epomin SP-012_mmff.mol2]

#
#	File Created by: Spartan'24 Export
#

@<TRIPOS>MOLECULE
M0001
220 219
SMALL
NO_CHARGES


@<TRIPOS>ATOM
    1   N1        -1.980958576    14.306201461   -16.400921933     N.3   1  noname
    2   H2        -2.179506673    15.283961485   -16.612284660       H   1  noname
    3   C3        -2.951428901    13.829053408   -15.411922547     C.3   1  noname
    4   H4        -3.947419540    13.909610843   -15.857787071       H   1  noname
    5   H5        -2.920100918    14.485522532   -14.535071372       H   1  noname
    6   C6        -2.661358037    12.372211460   -14.990728208     C.3   1  noname
    7   H7        -1.618951879    12.341891952   -14.644982824       H   1  noname
    8   H8        -2.713980178    11.715674588   -15.868603903       H   1  noname
    9   N9        -3.521595652    11.864357306   -13.901296841     N.3   1  noname
   10   C10       -3.028664744    10.539995847   -13.455952059     C.3   1  noname
   11   H11       -1.955452867    10.625591587   -13.238356830       H   1  noname
   12   H12       -3.125751835     9.815061156   -14.271298529       H   1  noname
   13   C13       -3.701562390    10.002457874   -12.166523259     C.3   1  noname
   14   H14       -4.769907508     9.826455607   -12.333053094       H   1  noname
   15   H15       -3.625843448    10.800693187   -11.415964583       H   1  noname
   16   N16       -3.072915474     8.778678512   -11.614642533     N.3   1  noname
   17   C17       -3.644021017     8.497425157   -10.272971026     C.3   1  noname
   18   H18       -4.709680106     8.276581676   -10.373688945       H   1  noname
   19   H19       -3.583492127     9.410459842    -9.664869797       H   1  noname
   20   C20       -2.906860001     7.393317470    -9.468114343     C.3   1  noname
   21   H21       -1.908744577     7.794140620    -9.244056306       H   1  noname
   22   H22       -2.739891417     6.497706833   -10.071700197       H   1  noname
   23   N23       -3.566154482     7.008977331    -8.195028474     N.3   1  noname
   24   C24       -4.961228021    11.875680497   -14.227625229     C.3   1  noname
   25   H25       -5.275105595    12.912905785   -14.399341257       H   1  noname
   26   H26       -5.532283368    11.584424544   -13.337826482       H   1  noname
   27   C27       -5.418230115    11.011055434   -15.424468412     C.3   1  noname
   28   H28       -5.146882553     9.963132971   -15.265760763       H   1  noname
   29   H29       -4.933993941    11.347704540   -16.346606903       H   1  noname
   30   N30       -6.869177029    11.076566801   -15.612772330     N.3   1  noname
   31   H31       -7.145537674    12.043167846   -15.786563234       H   1  noname
   32   C32       -2.643521629     6.162451278    -7.404585664     C.3   1  noname
   33   H33       -1.688101800     6.695687020    -7.304664948       H   1  noname
   34   H34       -2.422852822     5.229884912    -7.939970856       H   1  noname
   35   C35       -3.123505397     5.836969200    -5.970983061     C.3   1  noname
   36   H36       -4.050041830     5.254303290    -6.005785413       H   1  noname
   37   H37       -3.325669940     6.775760477    -5.441525669       H   1  noname
   38   N38       -2.105957348     5.061952772    -5.243697688     N.3   1  noname
   39   H39       -1.935608834     4.185349027    -5.735168487       H   1  noname
   40   C40       -2.551759125     4.777250454    -3.871212183     C.3   1  noname
   41   H41       -3.487398182     4.210361969    -3.915206858       H   1  noname
   42   H42       -2.743132265     5.717328085    -3.339999504       H   1  noname
   43   C43       -1.476705217     3.975437627    -3.101716496     C.3   1  noname
   44   H44       -0.550664053     4.565161601    -3.147017226       H   1  noname
   45   H45       -1.270619833     3.034019660    -3.627157573       H   1  noname
   46   N46       -1.796686595     3.716134511    -1.680733159     N.3   1  noname
   47   C47       -0.585140964     3.213223429    -0.990745858     C.3   1  noname
   48   H48        0.208851043     3.966507305    -1.084126486       H   1  noname
   49   H49       -0.216236346     2.315711787    -1.505020780       H   1  noname
   50   C50       -0.745377874     2.908517044     0.519279519     C.3   1  noname
   51   H51       -1.616443736     2.265706191     0.674729630       H   1  noname
   52   H52       -0.910344487     3.842422740     1.068680410       H   1  noname
   53   N53        0.440806348     2.211969512     1.048426314     N.3   1  noname
   54   H54        0.662467209     1.429006783     0.434036708       H   1  noname
   55   C55        0.165614520     1.692535574     2.399758774     C.3   1  noname
   56   H56       -0.800469633     1.179027282     2.385202448       H   1  noname
   57   H57        0.099053613     2.522098381     3.112956135       H   1  noname
   58   C58        1.267185530     0.703163473     2.850319243     C.3   1  noname
   59   H59        2.197075907     1.280407371     2.943682732       H   1  noname
   60   H60        1.441861183    -0.034620380     2.055857353       H   1  noname
   61   C61       -2.985787060     2.859008597    -1.493246964     C.3   1  noname
   62   H62       -3.842151036     3.289291281    -2.025301559       H   1  noname
   63   H63       -3.290319527     2.926424053    -0.441098446       H   1  noname
   64   C64       -2.849511337     1.366843363    -1.885067798     C.3   1  noname
   65   H65       -1.978226636     0.932499528    -1.384519690       H   1  noname
   66   H66       -2.698356259     1.276059756    -2.966588155       H   1  noname
   67   N67       -4.043724419     0.611578803    -1.483972763     N.3   1  noname
   68   H68       -4.847683006     0.932135750    -2.024113685       H   1  noname
   69   C69       -3.848778707    -0.828349032    -1.682854042     C.3   1  noname
   70   H70       -2.968819140    -1.165767037    -1.121028289       H   1  noname
   71   H71       -3.672249537    -1.038497773    -2.744953890       H   1  noname
   72   C72       -5.077114822    -1.619200465    -1.197170923     C.3   1  noname
   73   H73       -5.967442226    -1.306948807    -1.755146393       H   1  noname
   74   H74       -5.259851107    -1.410727156    -0.136906556       H   1  noname
   75   N75       -4.893778424    -3.063379744    -1.362873941     N.3   1  noname
   76   H76       -5.769670884    -3.529168186    -1.119073978       H   1  noname
   77   H77       -4.741936379    -3.271728371    -2.350728720       H   1  noname
   78   C78       -4.895353391     6.388855184    -8.394179314     C.3   1  noname
   79   H79       -5.556657070     7.124660466    -8.865990553       H   1  noname
   80   H80       -5.366606937     6.224021602    -7.417609900       H   1  noname
   81   C81       -4.951201110     5.070083084    -9.205503160     C.3   1  noname
   82   H82       -4.424521683     4.279402714    -8.660027248       H   1  noname
   83   H83       -4.455075662     5.208331543   -10.171086737       H   1  noname
   84   N84       -6.341846453     4.652894851    -9.442798343     N.3   1  noname
   85   H85       -6.837935854     5.412649120    -9.909445137       H   1  noname
   86   C86       -6.377793893     3.465336036   -10.311442568     C.3   1  noname
   87   H87       -5.919273459     2.613292728    -9.795154335       H   1  noname
   88   H88       -5.798140980     3.654076368   -11.222287810       H   1  noname
   89   C89       -7.824263696     3.107995735   -10.699845027     C.3   1  noname
   90   H90       -8.338203321     3.989500265   -11.100782068       H   1  noname
   91   H91       -8.375177847     2.781314103    -9.810805194       H   1  noname
   92   N92       -7.867878107     2.048057732   -11.708298732     N.3   1  noname
   93   H93       -8.842407035     1.841676338   -11.923781206       H   1  noname
   94   H94       -7.483437916     2.419527170   -12.588391665       H   1  noname
   95   N95        1.013550796     0.005474024     4.131222537     N.3   1  noname
   96   C96        2.173941980    -0.852832218     4.458979777     C.3   1  noname
   97   H97        3.090911117    -0.259942528     4.335975673       H   1  noname
   98   H98        2.249090162    -1.687303217     3.750211092       H   1  noname
   99   C99        2.189183856    -1.392786608     5.907920268     C.3   1  noname
  100   H100       1.322772963    -2.038434850     6.083588812       H   1  noname
  101   H101       2.133964620    -0.546016052     6.602615569       H   1  noname
  102   N102       3.413693923    -2.168388354     6.161172891     N.3   1  noname
  103   H103       3.443338775    -2.967709886     5.529479016       H   1  noname
  104   C104       3.453877200    -2.638669575     7.553813324     C.3   1  noname
  105   H105       2.572823771    -3.261485136     7.741933073       H   1  noname
  106   H106       3.422445209    -1.781249545     8.236716712       H   1  noname
  107   C107       4.743528314    -3.448445159     7.822793465     C.3   1  noname
  108   H108       5.587989268    -2.797971078     7.556687734       H   1  noname
  109   H109       4.786980880    -4.307969593     7.141242737       H   1  noname
  110   N110       4.921650126    -3.889281682     9.224103245     N.3   1  noname
  111   C111      -0.275166408    -0.717098977     4.174302537     C.3   1  noname
  112   H112      -1.081641677     0.027264085     4.172533891       H   1  noname
  113   H113      -0.391783818    -1.206710258     5.147957335       H   1  noname
  114   C114      -0.548032970    -1.753326395     3.054956127     C.3   1  noname
  115   H115       0.209914521    -2.543191406     3.092630219       H   1  noname
  116   H116      -0.486135546    -1.266773322     2.075645014       H   1  noname
  117   N117      -1.880047683    -2.354677559     3.209463832     N.3   1  noname
  118   H118      -2.583634150    -1.616069889     3.248984487       H   1  noname
  119   C119      -2.189265618    -3.242039359     2.077887673     C.3   1  noname
  120   H120      -1.414630204    -4.013609876     1.987963283       H   1  noname
  121   H121      -2.200760704    -2.662945671     1.145982652       H   1  noname
  122   C122      -3.557755671    -3.926390530     2.274910468     C.3   1  noname
  123   H123      -4.333380154    -3.161255414     2.404178660       H   1  noname
  124   H124      -3.513944318    -4.522847475     3.192772299       H   1  noname
  125   N125      -3.887632701    -4.776922509     1.123205417     N.3   1  noname
  126   H126      -3.953817318    -4.173097041     0.290932258       H   1  noname
  127   C127       6.270086077    -4.489835311     9.383058871     C.3   1  noname
  128   H128       7.016394352    -3.800791205     8.964278392       H   1  noname
  129   H129       6.332525889    -5.398811008     8.779401203       H   1  noname
  130   C130       6.700245332    -4.750749645    10.851810374     C.3   1  noname
  131   H131       5.916631214    -5.260688449    11.417656648       H   1  noname
  132   H132       6.810956556    -3.761967370    11.317756276       H   1  noname
  133   N133       7.974884892    -5.496526333    11.001175440     N.3   1  noname
  134   C134       8.403241926    -5.450847569    12.420492693     C.3   1  noname
  135   H135       7.664325024    -5.964682719    13.045280966       H   1  noname
  136   H136       8.415647712    -4.401402614    12.744198095       H   1  noname
  137   C137       9.823349258    -6.014929593    12.685237452     C.3   1  noname
  138   H138      10.500027464    -5.505507353    11.986004036       H   1  noname
  139   H139       9.865465525    -7.081930366    12.441508060       H   1  noname
  140   N140      10.324376593    -5.798450642    14.062529524     N.3   1  noname
  141   C141      11.751420677    -6.181758322    14.133729166     C.3   1  noname
  142   H142      12.289761170    -5.654427454    13.334195813       H   1  noname
  143   H143      11.874637955    -7.253645727    13.932781146       H   1  noname
  144   C144      12.455346723    -5.817312841    15.459001371     C.3   1  noname
  145   H145      12.012924448    -6.360828183    16.299396152       H   1  noname
  146   H146      12.342777548    -4.745191085    15.654037708       H   1  noname
  147   N147      13.884916217    -6.141082090    15.416547098     N.3   1  noname
  148   H148      14.000274407    -7.149650656    15.326614822       H   1  noname
  149   C149       9.489708916    -6.430328582    15.102850440     C.3   1  noname
  150   H150       8.485487347    -5.990544753    15.064460288       H   1  noname
  151   H151       9.858696535    -6.126716807    16.090129928       H   1  noname
  152   C152       9.363608939    -7.970152090    15.065564540     C.3   1  noname
  153   H153      10.348634170    -8.435222987    15.169441951       H   1  noname
  154   H154       8.935679385    -8.298842933    14.113443476       H   1  noname
  155   N155       8.511148474    -8.465642401    16.148586082     N.3   1  noname
  156   H156       7.569973803    -8.088051702    16.040944650       H   1  noname
  157   C157       3.835532356    -4.769231875     9.706629640     C.3   1  noname
  158   H158       2.886653316    -4.219715646     9.673153457       H   1  noname
  159   H159       3.977329243    -4.950593251    10.778059347       H   1  noname
  160   C160       3.650243955    -6.127536843     8.986269343     C.3   1  noname
  161   H161       4.607380731    -6.655807295     8.944282610       H   1  noname
  162   H162       3.307925654    -5.961984931     7.958550650       H   1  noname
  163   N163       2.685681700    -6.971322519     9.702013977     N.3   1  noname
  164   H164       1.768897173    -6.524004851     9.706027506       H   1  noname
  165   C165       2.589744036    -8.301915320     9.094083637     C.3   1  noname
  166   H166       3.591444272    -8.728592577     8.963111239       H   1  noname
  167   H167       2.128532632    -8.228094854     8.101689255       H   1  noname
  168   C168       1.764452491    -9.246578432     9.986750722     C.3   1  noname
  169   H169       0.736356883    -8.877252945    10.075903399       H   1  noname
  170   H170       2.193590401    -9.275673715    10.994749714       H   1  noname
  171   N171       1.741681980   -10.612963857     9.455779806     N.3   1  noname
  172   H172       1.152992078   -11.184964536    10.064598924       H   1  noname
  173   H173       1.273431928   -10.610601094     8.548788659       H   1  noname
  174   C174       7.908378537    -6.874680767    10.464356766     C.3   1  noname
  175   H175       8.902790956    -7.333447804    10.523127663       H   1  noname
  176   H176       7.724706483    -6.820118568     9.385149914       H   1  noname
  177   C177       6.875234046    -7.837690057    11.101486838     C.3   1  noname
  178   H178       7.137991109    -8.020408889    12.149006761       H   1  noname
  179   H179       5.879925325    -7.383658800    11.072807932       H   1  noname
  180   N180       6.832188806    -9.120228195    10.382650242     N.3   1  noname
  181   H181       6.633024751    -8.939914694     9.398508222       H   1  noname
  182   C182       5.767036099    -9.976388238    10.928888331     C.3   1  noname
  183   H183       6.002110195   -10.246359849    11.965567781       H   1  noname
  184   H184       4.817661745    -9.428841068    10.934427472       H   1  noname
  185   C185       5.604312376   -11.258820364    10.092534465     C.3   1  noname
  186   H186       6.498803384   -11.883079786    10.196498026       H   1  noname
  187   H187       5.498547698   -11.008494400     9.030432800       H   1  noname
  188   N188       4.430316854   -12.028731307    10.505950177     N.3   1  noname
  189   H189       3.585547748   -11.494419579    10.259378436       H   1  noname
  190   H190       4.374344859   -12.871881039     9.936151092       H   1  noname
  191   H191      14.306253138    -5.885712859    16.308987193       H   1  noname
  192   C192      -3.156796717     7.620131440   -12.531834189     C.3   1  noname
  193   H193      -2.621863782     7.857619658   -13.459598554       H   1  noname
  194   H194      -2.569570809     6.795456073   -12.112153595       H   1  noname
  195   C195      -4.570444395     7.099843814   -12.893366830     C.3   1  noname
  196   H196      -5.100208434     7.844809544   -13.497522878       H   1  noname
  197   H197      -5.146303842     6.932451727   -11.978380261       H   1  noname
  198   N198      -4.489736868     5.831532244   -13.628852241     N.3   1  noname
  199   H199      -4.007917984     5.975900769   -14.516048338       H   1  noname
  200   C200      -5.825456632     5.277009054   -13.872115349     C.3   1  noname
  201   H201      -6.371625561     5.912686122   -14.579723525       H   1  noname
  202   H202      -6.398739645     5.252997579   -12.937620599       H   1  noname
  203   C203      -5.724432256     3.843763776   -14.425122402     C.3   1  noname
  204   H204      -5.214888476     3.850433579   -15.395509722       H   1  noname
  205   H205      -5.130830436     3.223037782   -13.744388143       H   1  noname
  206   N206      -7.045237056     3.226284915   -14.578515426     N.3   1  noname
  207   H207      -7.584419764     3.756917936   -15.263784122       H   1  noname
  208   H208      -6.921656916     2.298059521   -14.987502937       H   1  noname
  209   H209      -1.049077674    14.297011233   -15.985441011       H   1  noname
  210   H210      -7.120367101    10.559046384   -16.454647440       H   1  noname
  211   C211      -5.185093156    -5.447649780     1.283302804     C.3   1  noname
  212   H212      -5.969871085    -4.715277832     1.511126168       H   1  noname
  213   H213      -5.442170636    -5.882429906     0.309090266       H   1  noname
  214   C214      -5.182360700    -6.578334225     2.329232371     C.3   1  noname
  215   H215      -5.021915046    -6.171870407     3.332571007       H   1  noname
  216   H216      -4.368370590    -7.281728722     2.120086844       H   1  noname
  217   N217      -6.452805195    -7.309418999     2.331100605     N.3   1  noname
  218   H218      -6.571958607    -7.770934945     1.429713823       H   1  noname
  219   H219      -6.399138183    -8.056891469     3.022362057       H   1  noname
  220   H220       8.418207658    -9.477668349    16.061562255       H   1  noname


@<TRIPOS>BOND
    1      1      2    1
    2      3      4    1
    3      3      5    1
    4      1      3    1
    5      6      7    1
    6      6      8    1
    7      3      6    1
    8      6      9    1
    9     10     11    1
   10     10     12    1
   11      9     10    1
   12     13     14    1
   13     13     15    1
   14     10     13    1
   15     13     16    1
   16     17     18    1
   17     17     19    1
   18     16     17    1
   19     20     21    1
   20     20     22    1
   21     17     20    1
   22     20     23    1
   23     24     25    1
   24     24     26    1
   25      9     24    1
   26     27     28    1
   27     27     29    1
   28     24     27    1
   29     30     31    1
   30     27     30    1
   31     32     33    1
   32     32     34    1
   33     35     36    1
   34     35     37    1
   35     32     35    1
   36     38     39    1
   37     35     38    1
   38     40     41    1
   39     40     42    1
   40     38     40    1
   41     43     44    1
   42     43     45    1
   43     40     43    1
   44     43     46    1
   45     47     48    1
   46     47     49    1
   47     46     47    1
   48     50     51    1
   49     50     52    1
   50     47     50    1
   51     53     54    1
   52     50     53    1
   53     55     56    1
   54     55     57    1
   55     53     55    1
   56     58     59    1
   57     58     60    1
   58     55     58    1
   59     61     62    1
   60     61     63    1
   61     46     61    1
   62     64     65    1
   63     64     66    1
   64     61     64    1
   65     67     68    1
   66     64     67    1
   67     69     70    1
   68     69     71    1
   69     67     69    1
   70     72     73    1
   71     72     74    1
   72     69     72    1
   73     75     76    1
   74     75     77    1
   75     72     75    1
   76     23     32    1
   77     78     79    1
   78     78     80    1
   79     23     78    1
   80     81     82    1
   81     81     83    1
   82     78     81    1
   83     84     85    1
   84     81     84    1
   85     86     87    1
   86     86     88    1
   87     84     86    1
   88     89     90    1
   89     89     91    1
   90     86     89    1
   91     92     93    1
   92     92     94    1
   93     89     92    1
   94     96     97    1
   95     96     98    1
   96     95     96    1
   97     99    100    1
   98     99    101    1
   99     96     99    1
  100    102    103    1
  101     99    102    1
  102    104    105    1
  103    104    106    1
  104    102    104    1
  105    107    108    1
  106    107    109    1
  107    104    107    1
  108    107    110    1
  109    111    112    1
  110    111    113    1
  111     95    111    1
  112    114    115    1
  113    114    116    1
  114    111    114    1
  115    117    118    1
  116    114    117    1
  117    119    120    1
  118    119    121    1
  119    117    119    1
  120    122    123    1
  121    122    124    1
  122    119    122    1
  123    125    126    1
  124    122    125    1
  125    127    128    1
  126    127    129    1
  127    130    131    1
  128    130    132    1
  129    127    130    1
  130    130    133    1
  131    134    135    1
  132    134    136    1
  133    133    134    1
  134    137    138    1
  135    137    139    1
  136    134    137    1
  137    137    140    1
  138    141    142    1
  139    141    143    1
  140    140    141    1
  141    144    145    1
  142    144    146    1
  143    141    144    1
  144    147    148    1
  145    144    147    1
  146    149    150    1
  147    149    151    1
  148    140    149    1
  149    152    153    1
  150    152    154    1
  151    149    152    1
  152    155    156    1
  153    152    155    1
  154    110    127    1
  155    157    158    1
  156    157    159    1
  157    110    157    1
  158    160    161    1
  159    160    162    1
  160    157    160    1
  161    163    164    1
  162    160    163    1
  163    165    166    1
  164    165    167    1
  165    163    165    1
  166    168    169    1
  167    168    170    1
  168    165    168    1
  169    171    172    1
  170    171    173    1
  171    168    171    1
  172     95     58    1
  173    174    175    1
  174    174    176    1
  175    133    174    1
  176    177    178    1
  177    177    179    1
  178    174    177    1
  179    180    181    1
  180    177    180    1
  181    182    183    1
  182    182    184    1
  183    180    182    1
  184    185    186    1
  185    185    187    1
  186    182    185    1
  187    188    189    1
  188    188    190    1
  189    185    188    1
  190    147    191    1
  191    192    193    1
  192    192    194    1
  193     16    192    1
  194    195    196    1
  195    195    197    1
  196    192    195    1
  197    198    199    1
  198    195    198    1
  199    200    201    1
  200    200    202    1
  201    198    200    1
  202    203    204    1
  203    203    205    1
  204    200    203    1
  205    206    207    1
  206    206    208    1
  207    203    206    1
  208      1    209    1
  209     30    210    1
  210    211    212    1
  211    211    213    1
  212    125    211    1
  213    214    215    1
  214    214    216    1
  215    211    214    1
  216    217    218    1
  217    217    219    1
  218    214    217    1
  219    155    220    1
