# Supplementary material for: A Molecular Modeling Study on the Propagation in Free Radical Chain Oxidation of (B)PEI
Source: Nanomaterials (Basel). 2025 Feb 18;15(4):313. doi: 10.3390/nano15040313 (PMC11858157; doi:10.3390/nano15040313)
Supplement: Supplementary file 1 [file nanomaterials-15-00313-s001.zip › Supplementary Materials/Molecular Structures/Figure 2/NN34 dimethyl N6 pentamer a_mmff.mol2]

#
#	File Created by: Spartan'24 Export
#

@<TRIPOS>MOLECULE
M0001
50 49
SMALL
NO_CHARGES


@<TRIPOS>ATOM
    1   N1        -2.578034971     2.438651117    -0.276982849     N.3   1  noname
    2   C2        -2.743876483     1.350057588     0.711800332     C.3   1  noname
    3   H3        -3.560526002     1.618878179     1.396027020       H   1  noname
    4   H4        -1.846959088     1.275986705     1.333037984       H   1  noname
    5   C5        -3.122085787    -0.021478581     0.093456248     C.3   1  noname
    6   H6        -2.464072926    -0.279701765    -0.740909585       H   1  noname
    7   H7        -4.123882779     0.099051392    -0.341557575       H   1  noname
    8   N8        -3.159503838    -1.138073626     1.064518223     N.3   1  noname
    9   C9        -1.447653155     2.231839665    -1.208289521     C.3   1  noname
   10   H10       -1.424485587     3.073964287    -1.913905253       H   1  noname
   11   H11       -1.668365255     1.362370076    -1.838763601       H   1  noname
   12   C12       -0.036186272     2.066426006    -0.592651362     C.3   1  noname
   13   H13       -0.053933342     1.269968533     0.156742514       H   1  noname
   14   H14        0.265345165     2.994595868    -0.094220956       H   1  noname
   15   N15        0.949640171     1.713746915    -1.623422846     N.3   1  noname
   16   H16        1.038630510     2.480537381    -2.289992523       H   1  noname
   17   C17       -1.842672738    -1.457591661     1.656309783     C.3   1  noname
   18   H18       -1.981642999    -2.266255610     2.387317432       H   1  noname
   19   H19       -1.513848958    -0.605103559     2.262211687       H   1  noname
   20   C20       -0.703532199    -1.861823378     0.687831615     C.3   1  noname
   21   H21       -0.945765178    -2.814321548     0.203104036       H   1  noname
   22   H22       -0.597630153    -1.102324102    -0.091983239       H   1  noname
   23   N23        0.576155747    -1.979088736     1.399981868     N.3   1  noname
   24   C24       -2.471713942     3.727823738     0.408354620     C.3   1  noname
   25   H25       -1.620815963     3.769031192     1.096858336       H   1  noname
   26   H26       -3.382932373     3.931057267     0.982221968       H   1  noname
   27   C27       -3.767825725    -2.318785009     0.449668292     C.3   1  noname
   28   H28       -4.798965022    -2.103244867     0.147631453       H   1  noname
   29   H29       -3.822345119    -3.145661114     1.166472396       H   1  noname
   30   H30        0.518881747    -2.723572781     2.094032492       H   1  noname
   31   C31        1.672121342    -2.252563175     0.463800411     C.3   1  noname
   32   H32        1.623382030    -1.566233692    -0.389640793       H   1  noname
   33   H33        1.580719658    -3.272784727     0.071528437       H   1  noname
   34   C34        3.034162058    -2.076003786     1.158949999     C.3   1  noname
   35   H35        3.105591993    -1.069192151     1.586008409       H   1  noname
   36   H36        3.131202689    -2.792414062     1.982788268       H   1  noname
   37   N37        4.150801553    -2.261860665     0.226755311     N.3   1  noname
   38   H38        5.024624915    -2.175919319     0.748521076       H   1  noname
   39   H39        4.133800011    -3.218762517    -0.127149845       H   1  noname
   40   C40        2.260703386     1.446063112    -1.015893543     C.3   1  noname
   41   H41        2.151168174     0.732356758    -0.191698807       H   1  noname
   42   H42        2.676360780     2.371427253    -0.598523564       H   1  noname
   43   C43        3.231849213     0.860006359    -2.055357764     C.3   1  noname
   44   H44        3.425038425     1.599426034    -2.840640689       H   1  noname
   45   H45        2.786288801    -0.020486650    -2.533053147       H   1  noname
   46   N46        4.504917032     0.470029031    -1.446573514     N.3   1  noname
   47   H47        4.327423030    -0.317021711    -0.805875138       H   1  noname
   48   H48        5.103557755     0.073320341    -2.169733027       H   1  noname
   49   H49       -2.373279752     4.545312300    -0.314507013       H   1  noname
   50   H50       -3.219830580    -2.661658303    -0.434604057       H   1  noname


@<TRIPOS>BOND
    1      2      3    1
    2      2      4    1
    3      5      6    1
    4      5      7    1
    5      2      5    1
    6      5      8    1
    7      1      2    1
    8      9     10    1
    9      9     11    1
   10      1      9    1
   11     12     13    1
   12     12     14    1
   13      9     12    1
   14     15     16    1
   15     12     15    1
   16     17     18    1
   17     17     19    1
   18      8     17    1
   19     20     21    1
   20     20     22    1
   21     17     20    1
   22     20     23    1
   23     24     25    1
   24     24     26    1
   25      1     24    1
   26     27     28    1
   27     27     29    1
   28      8     27    1
   29     23     30    1
   30     31     32    1
   31     31     33    1
   32     23     31    1
   33     34     35    1
   34     34     36    1
   35     31     34    1
   36     37     38    1
   37     37     39    1
   38     34     37    1
   39     40     41    1
   40     40     42    1
   41     15     40    1
   42     43     44    1
   43     43     45    1
   44     40     43    1
   45     46     47    1
   46     46     48    1
   47     43     46    1
   48     24     49    1
   49     27     50    1
