# Supplementary material for: A Molecular Modeling Study on the Propagation in Free Radical Chain Oxidation of (B)PEI
Source: Nanomaterials (Basel). 2025 Feb 18;15(4):313. doi: 10.3390/nano15040313 (PMC11858157; doi:10.3390/nano15040313)
Supplement: Supplementary file 1 [file nanomaterials-15-00313-s001.zip › Supplementary Materials/Molecular Structures/Figure 2/NN34 dimethyl N6 pentamer b_b3lyp.mol2]

#
#	File Created by: Spartan'24 Export
#

@<TRIPOS>MOLECULE
M0001
50 49
SMALL
NO_CHARGES


@<TRIPOS>ATOM
    1   N1         0.451671056     1.484430405    -3.096436715     N.3   1  noname
    2   C2        -0.920777328     1.348896447    -2.600588636     C.3   1  noname
    3   H3        -1.556386772     2.015706983    -3.193868539       H   1  noname
    4   H4        -1.017240777     1.694973222    -1.556729559       H   1  noname
    5   C5        -1.469311405    -0.078880981    -2.751926605     C.3   1  noname
    6   H6        -0.733070591    -0.816544496    -2.390172415       H   1  noname
    7   H7        -1.589386200    -0.275175498    -3.823400733       H   1  noname
    8   N8        -2.779475396    -0.255728949    -2.120265643     N.3   1  noname
    9   C9         1.467479244     0.774454950    -2.314660704     C.3   1  noname
   10   H10        2.417696818     0.863118350    -2.860436180       H   1  noname
   11   H11        1.222024343    -0.291696486    -2.296551402       H   1  noname
   12   C12        1.673817440     1.218241026    -0.850357915     C.3   1  noname
   13   H13        0.700031189     1.294104581    -0.352277547       H   1  noname
   14   H14        2.126212492     2.226844493    -0.804172780       H   1  noname
   15   N15        2.442714562     0.209239713    -0.123873013     N.3   1  noname
   16   H16        3.371496232     0.127064823    -0.536933981       H   1  noname
   17   C17        2.564427804     0.471570683     1.306237806     C.3   1  noname
   18   H18        1.555611797     0.603968769     1.714124368       H   1  noname
   19   H19        3.119767813     1.404066151     1.537862134       H   1  noname
   20   C20        3.213844312    -0.709842367     2.026351728     C.3   1  noname
   21   H21        4.245445215    -0.847136238     1.652994532       H   1  noname
   22   H22        2.656744604    -1.616040431     1.767812209       H   1  noname
   23   N23        3.136507509    -0.525768050     3.483021966     N.3   1  noname
   24   H24        3.548226700    -1.331081689     3.951763594       H   1  noname
   25   H25        3.696616770     0.279905374     3.761691945       H   1  noname
   26   C26       -2.805566427    -0.126673621    -0.660094960     C.3   1  noname
   27   H27       -3.840533390    -0.278103373    -0.332295273       H   1  noname
   28   H28       -2.558473322     0.911017889    -0.399604254       H   1  noname
   29   C29       -1.889991360    -1.058136571     0.157893395     C.3   1  noname
   30   H30       -2.197630205    -2.104440760     0.029874008       H   1  noname
   31   H31       -0.849607214    -0.991251731    -0.211456173       H   1  noname
   32   N32       -1.980559206    -0.722827558     1.578997551     N.3   1  noname
   33   H33       -1.829387853     0.282515974     1.677105465       H   1  noname
   34   C34       -0.976506761    -1.413403627     2.388083620     C.3   1  noname
   35   H35       -1.197887850    -2.487671292     2.389125445       H   1  noname
   36   H36        0.043481031    -1.308191806     1.966712809       H   1  noname
   37   C37       -0.971061271    -0.903185183     3.829820019     C.3   1  noname
   38   H38       -1.916386583    -1.181068011     4.310069035       H   1  noname
   39   H39       -0.944430189     0.205979665     3.812319151       H   1  noname
   40   N40        0.137038321    -1.509233922     4.571564231     N.3   1  noname
   41   H41        1.023008306    -1.102650510     4.257482668       H   1  noname
   42   H42        0.051000965    -1.273741771     5.558697313       H   1  noname
   43   C43        0.798714611     2.876182550    -3.355842068     C.3   1  noname
   44   H44        1.819750787     2.930594500    -3.750623556       H   1  noname
   45   H45        0.743025976     3.533634113    -2.467365165       H   1  noname
   46   H46        0.121668787     3.287278441    -4.113422228       H   1  noname
   47   C47       -3.437438289    -1.468982625    -2.589725030     C.3   1  noname
   48   H48       -2.889624195    -2.403838586    -2.363511770       H   1  noname
   49   H49       -3.565732349    -1.417166305    -3.677179301       H   1  noname
   50   H50       -4.431559752    -1.545326661    -2.135832846       H   1  noname


@<TRIPOS>BOND
    1      2      3    1
    2      2      4    1
    3      5      6    1
    4      5      7    1
    5      2      5    1
    6      5      8    1
    7      1      2    1
    8      9     10    1
    9      9     11    1
   10      1      9    1
   11     12     13    1
   12     12     14    1
   13      9     12    1
   14     15     16    1
   15     12     15    1
   16     17     18    1
   17     17     19    1
   18     15     17    1
   19     20     21    1
   20     20     22    1
   21     17     20    1
   22     23     24    1
   23     23     25    1
   24     20     23    1
   25     26     27    1
   26     26     28    1
   27      8     26    1
   28     29     30    1
   29     29     31    1
   30     26     29    1
   31     32     33    1
   32     29     32    1
   33     34     35    1
   34     34     36    1
   35     32     34    1
   36     37     38    1
   37     37     39    1
   38     34     37    1
   39     40     41    1
   40     40     42    1
   41     37     40    1
   42     43     44    1
   43     43     45    1
   44     43     46    1
   45      1     43    1
   46     47     48    1
   47     47     49    1
   48     47     50    1
   49      8     47    1
