# Supplementary material for: A Molecular Modeling Study on the Propagation in Free Radical Chain Oxidation of (B)PEI
Source: Nanomaterials (Basel). 2025 Feb 18;15(4):313. doi: 10.3390/nano15040313 (PMC11858157; doi:10.3390/nano15040313)
Supplement: Supplementary file 1 [file nanomaterials-15-00313-s001.zip › Supplementary Materials/Molecular Structures/Figure 2/NN34 dimethyl N6 pentamer c_mmff.mol2]

#
#	File Created by: Spartan'24 Export
#

@<TRIPOS>MOLECULE
M0001
50 49
SMALL
NO_CHARGES


@<TRIPOS>ATOM
    1   N1         0.535951480     1.388461696    -3.166708760     N.3   1  noname
    2   C2        -0.876977890     1.377450425    -2.731873320     C.3   1  noname
    3   H3        -1.457195019     2.040937523    -3.388349496       H   1  noname
    4   H4        -0.960267815     1.810984035    -1.731886473       H   1  noname
    5   C5        -1.551860495    -0.015812042    -2.816976493     C.3   1  noname
    6   H6        -0.897395376    -0.810242742    -2.449097675       H   1  noname
    7   H7        -1.692941430    -0.224768899    -3.886676144       H   1  noname
    8   N8        -2.863018464    -0.088600981    -2.138325780     N.3   1  noname
    9   C9         1.442345921     0.649861327    -2.261312524     C.3   1  noname
   10   H10        2.452082816     0.676555236    -2.694131033       H   1  noname
   11   H11        1.172812111    -0.412492525    -2.277245836       H   1  noname
   12   C12        1.525670589     1.126247440    -0.789410841     C.3   1  noname
   13   H13        0.526404544     1.135824939    -0.344016103       H   1  noname
   14   H14        1.925159158     2.146060294    -0.754333116       H   1  noname
   15   N15        2.377703470     0.233100681     0.008813532     N.3   1  noname
   16   H16        3.318102948     0.221054252    -0.388673404       H   1  noname
   17   C17        2.449220985     0.689127818     1.401929328     C.3   1  noname
   18   H18        1.437855367     0.756857183     1.821661431       H   1  noname
   19   H19        2.900600557     1.687977918     1.447348686       H   1  noname
   20   C20        3.277446785    -0.289127377     2.254053095     C.3   1  noname
   21   H21        4.296905718    -0.356353367     1.857805016       H   1  noname
   22   H22        2.837766598    -1.292183187     2.208799192       H   1  noname
   23   N23        3.344536798     0.139074013     3.650679441     N.3   1  noname
   24   H24        2.409618878     0.149355902     4.055178373       H   1  noname
   25   H25        3.884491804    -0.541232373     4.184767075       H   1  noname
   26   C26       -2.782355761     0.037592341    -0.666219717     C.3   1  noname
   27   H27       -3.802652675    -0.002210031    -0.260050388       H   1  noname
   28   H28       -2.437105273     1.048633949    -0.420695524       H   1  noname
   29   C29       -1.909533063    -0.992705158     0.093611576     C.3   1  noname
   30   H30       -2.343776683    -1.992186273    -0.020306197       H   1  noname
   31   H31       -0.898741685    -1.010052190    -0.324979020       H   1  noname
   32   N32       -1.817140406    -0.658730477     1.523683470     N.3   1  noname
   33   H33       -1.415917809     0.274053972     1.618679502       H   1  noname
   34   C34       -0.956271164    -1.626185937     2.218387541     C.3   1  noname
   35   H35       -1.393595230    -2.629590675     2.147891011       H   1  noname
   36   H36        0.032285809    -1.654524503     1.743019233       H   1  noname
   37   C37       -0.789679814    -1.249913787     3.702052407     C.3   1  noname
   38   H38       -1.764928118    -1.267280244     4.201281484       H   1  noname
   39   H39       -0.391530269    -0.232220404     3.788538328       H   1  noname
   40   N40        0.113921687    -2.167461073     4.395570918     N.3   1  noname
   41   H41        1.037725861    -2.137453318     3.968848787       H   1  noname
   42   H42        0.220501959    -1.869910872     5.364065525       H   1  noname
   43   C43        0.991280192     2.764230617    -3.372732483     C.3   1  noname
   44   H44        2.033642436     2.782814682    -3.709812493       H   1  noname
   45   H45        0.907919692     3.374719164    -2.467180651       H   1  noname
   46   H46        0.402966653     3.246066999    -4.161836419       H   1  noname
   47   C47       -3.562265150    -1.316649527    -2.522936220     C.3   1  noname
   48   H48       -2.997777232    -2.219649597    -2.266660969       H   1  noname
   49   H49       -3.747211645    -1.327241920    -3.603059503       H   1  noname
   50   H50       -4.544782348    -1.372262928    -2.041178367       H   1  noname


@<TRIPOS>BOND
    1      2      3    1
    2      2      4    1
    3      5      6    1
    4      5      7    1
    5      2      5    1
    6      5      8    1
    7      1      2    1
    8      9     10    1
    9      9     11    1
   10      1      9    1
   11     12     13    1
   12     12     14    1
   13      9     12    1
   14     15     16    1
   15     12     15    1
   16     17     18    1
   17     17     19    1
   18     15     17    1
   19     20     21    1
   20     20     22    1
   21     17     20    1
   22     23     24    1
   23     23     25    1
   24     20     23    1
   25     26     27    1
   26     26     28    1
   27      8     26    1
   28     29     30    1
   29     29     31    1
   30     26     29    1
   31     32     33    1
   32     29     32    1
   33     34     35    1
   34     34     36    1
   35     32     34    1
   36     37     38    1
   37     37     39    1
   38     34     37    1
   39     40     41    1
   40     40     42    1
   41     37     40    1
   42     43     44    1
   43     43     45    1
   44     43     46    1
   45      1     43    1
   46     47     48    1
   47     47     49    1
   48     47     50    1
   49      8     47    1
