# Supplementary material for: A Molecular Modeling Study on the Propagation in Free Radical Chain Oxidation of (B)PEI
Source: Nanomaterials (Basel). 2025 Feb 18;15(4):313. doi: 10.3390/nano15040313 (PMC11858157; doi:10.3390/nano15040313)
Supplement: Supplementary file 1 [file nanomaterials-15-00313-s001.zip › Supplementary Materials/Molecular Structures/Figure 2/NN34 dimethyl N6 pentamer d_b3lyp.mol2]

#
#	File Created by: Spartan'24 Export
#

@<TRIPOS>MOLECULE
M0001
50 49
SMALL
NO_CHARGES


@<TRIPOS>ATOM
    1   N1         0.414311773     1.448770389    -3.091566752     N.3   1  noname
    2   C2        -0.971552596     1.384504595    -2.620293680     C.3   1  noname
    3   H3        -1.565621980     2.071557716    -3.232788531       H   1  noname
    4   H4        -1.074264311     1.746708125    -1.583064317       H   1  noname
    5   C5        -1.574167164    -0.023945203    -2.765612741     C.3   1  noname
    6   H6        -0.838719822    -0.788258580    -2.463733327       H   1  noname
    7   H7        -1.761427020    -0.197679469    -3.831209897       H   1  noname
    8   N8        -2.850869531    -0.176699263    -2.063336399     N.3   1  noname
    9   C9         1.389495715     0.756103265    -2.246923047     C.3   1  noname
   10   H10        2.349432168     0.765640829    -2.782928608       H   1  noname
   11   H11        1.099853577    -0.295298384    -2.154837497       H   1  noname
   12   C12        1.606440127     1.292478601    -0.815459780     C.3   1  noname
   13   H13        0.637316127     1.408452412    -0.314843358       H   1  noname
   14   H14        2.067779118     2.297482395    -0.838135923       H   1  noname
   15   N15        2.379286651     0.325376350    -0.037525137     N.3   1  noname
   16   H16        3.288540377     0.193340492    -0.481125113       H   1  noname
   17   C17        2.582849965     0.712714202     1.355954814     C.3   1  noname
   18   H18        1.589708651     0.860572296     1.805793314       H   1  noname
   19   H19        3.127014129     1.666123418     1.483377049       H   1  noname
   20   C20        3.313356043    -0.388239844     2.126641476     C.3   1  noname
   21   H21        4.331688964    -0.495785226     1.729427803       H   1  noname
   22   H22        2.796976158    -1.344376511     1.936198415       H   1  noname
   23   N23        3.429061331    -0.022960405     3.543434610     N.3   1  noname
   24   H24        2.510229094    -0.038077966     3.985200228       H   1  noname
   25   H25        3.996865368    -0.708397156     4.037568466       H   1  noname
   26   C26       -2.785142534    -0.093391548    -0.601016537     C.3   1  noname
   27   H27       -3.808271250    -0.166182854    -0.214489452       H   1  noname
   28   H28       -2.432167581     0.910272201    -0.331925709       H   1  noname
   29   C29       -1.903797723    -1.123559385     0.134233983     C.3   1  noname
   30   H30       -2.328854981    -2.130629153     0.033192892       H   1  noname
   31   H31       -0.898306230    -1.159826495    -0.323637080       H   1  noname
   32   N32       -1.840009190    -0.796514851     1.558901884     N.3   1  noname
   33   H33       -1.537134534     0.174696093     1.647058303       H   1  noname
   34   C34       -0.897381952    -1.637512212     2.293464419     C.3   1  noname
   35   H35       -1.265197420    -2.670476415     2.290935185       H   1  noname
   36   H36        0.105189994    -1.660272118     1.818154093       H   1  noname
   37   C37       -0.753764069    -1.165780763     3.739834884     C.3   1  noname
   38   H38       -1.719090879    -1.268392554     4.247661052       H   1  noname
   39   H39       -0.513050545    -0.083855365     3.739850259       H   1  noname
   40   N40        0.228892908    -1.992743198     4.447530876     N.3   1  noname
   41   H41        1.159298895    -1.847780717     4.057184961       H   1  noname
   42   H42        0.277780918    -1.720155413     5.427029814       H   1  noname
   43   C43        0.816849650     2.803128102    -3.447284378     C.3   1  noname
   44   H44        1.845438294     2.789725173    -3.825712058       H   1  noname
   45   H45        0.771764286     3.530020631    -2.614328722       H   1  noname
   46   H46        0.168830692     3.178229145    -4.247780831       H   1  noname
   47   C47       -3.582771283    -1.348803404    -2.527544683     C.3   1  noname
   48   H48       -3.061898449    -2.309856460    -2.354825618       H   1  noname
   49   H49       -3.767035124    -1.262239198    -3.604559228       H   1  noname
   50   H50       -4.553754807    -1.398206324    -2.022140374       H   1  noname


@<TRIPOS>BOND
    1      2      3    1
    2      2      4    1
    3      5      6    1
    4      5      7    1
    5      2      5    1
    6      5      8    1
    7      1      2    1
    8      9     10    1
    9      9     11    1
   10      1      9    1
   11     12     13    1
   12     12     14    1
   13      9     12    1
   14     15     16    1
   15     12     15    1
   16     17     18    1
   17     17     19    1
   18     15     17    1
   19     20     21    1
   20     20     22    1
   21     17     20    1
   22     23     24    1
   23     23     25    1
   24     20     23    1
   25     26     27    1
   26     26     28    1
   27      8     26    1
   28     29     30    1
   29     29     31    1
   30     26     29    1
   31     32     33    1
   32     29     32    1
   33     34     35    1
   34     34     36    1
   35     32     34    1
   36     37     38    1
   37     37     39    1
   38     34     37    1
   39     40     41    1
   40     40     42    1
   41     37     40    1
   42     43     44    1
   43     43     45    1
   44     43     46    1
   45      1     43    1
   46     47     48    1
   47     47     49    1
   48     47     50    1
   49      8     47    1
