# Supplementary material for: A Molecular Modeling Study on the Propagation in Free Radical Chain Oxidation of (B)PEI
Source: Nanomaterials (Basel). 2025 Feb 18;15(4):313. doi: 10.3390/nano15040313 (PMC11858157; doi:10.3390/nano15040313)
Supplement: Supplementary file 1 [file nanomaterials-15-00313-s001.zip › Supplementary Materials/Molecular Structures/Figure 3/EG NN34 dimethyl N6 pentamer N1a ROOH a_mmff.mol2]

#
#	File Created by: Spartan'24 Export
#

@<TRIPOS>MOLECULE
M0001
52 51
SMALL
NO_CHARGES


@<TRIPOS>ATOM
    1   N1         0.587057368     1.460991424    -3.267265556     N.3   1  noname
    2   C2        -0.826721970     1.482353463    -2.832757633     C.3   1  noname
    3   H3        -1.378843264     2.199827419    -3.455798159       H   1  noname
    4   H4        -0.897173100     1.865370611    -1.811176691       H   1  noname
    5   C5        -1.554108611     0.122397378    -2.988504055     C.3   1  noname
    6   H6        -0.947874739    -0.708076335    -2.616911621       H   1  noname
    7   H7        -1.658402071    -0.049309373    -4.068968074       H   1  noname
    8   N8        -2.895614196     0.086651400    -2.368378462     N.3   1  noname
    9   C9         1.465332820     0.648313111    -2.398402082     C.3   1  noname
   10   H10        2.474293708     0.652792518    -2.833621219       H   1  noname
   11   H11        1.151960599    -0.400469011    -2.457566842       H   1  noname
   12   C12        1.570057136     1.059839852    -0.909115175     C.3   1  noname
   13   H13        0.570230191     1.085976146    -0.465043063       H   1  noname
   14   H14        2.004915867     2.062583691    -0.830474818       H   1  noname
   15   N15        2.390197641     0.106836390    -0.146040406     N.3   1  noname
   16   H16        3.335987882     0.088825646    -0.527787962       H   1  noname
   17   C17        2.432885923     0.485122004     1.270840856     C.3   1  noname
   18   H18        1.415351526     0.651027249     1.638699189       H   1  noname
   19   H19        2.986503607     1.424468189     1.390420884       H   1  noname
   20   C20        3.092637842    -0.619745833     2.116449924     C.3   1  noname
   21   H21        4.128736165    -0.769730656     1.791608454       H   1  noname
   22   H22        2.560434332    -1.566679678     1.972678850       H   1  noname
   23   N23        3.084484236    -0.297646834     3.552841120     N.3   1  noname
   24   H24        3.625484163    -1.019850120     4.037039106       H   1  noname
   25   H25        3.624551120     0.561942126     3.688960398       H   1  noname
   26   C26       -2.877120996     0.164504543    -0.890296660     C.3   1  noname
   27   H27       -3.915255489     0.151157265    -0.530486500       H   1  noname
   28   H28       -2.504163581     1.152996363    -0.597368737       H   1  noname
   29   C29       -2.076320659    -0.922117166    -0.130556066     C.3   1  noname
   30   H30       -2.521529598    -1.905416463    -0.317860035       H   1  noname
   31   H31       -1.044308198    -0.939691680    -0.494346407       H   1  noname
   32   N32       -2.060170610    -0.665600390     1.317020369     N.3   1  noname
   33   H33       -1.652153952     0.255387696     1.494069948       H   1  noname
   34   C34       -1.223161502    -1.670666232     2.006888961     C.3   1  noname
   35   H35       -1.731742179    -2.641736042     1.981705510       H   1  noname
   36   H36       -0.271184146    -1.768566311     1.467882131       H   1  noname
   37   C37       -0.898516522    -1.289705034     3.478011838     C.3   1  noname
   38   H38       -1.826062925    -1.182704964     4.051076852       H   1  noname
   39   N39       -0.055124919    -2.317908221     4.093607089     N.3   1  noname
   40   H40        0.839518537    -2.291660561     3.608037781       H   1  noname
   41   H41        0.153330115    -1.954565592     5.025598458       H   1  noname
   42   C42        1.092004819     2.827258667    -3.410862529     C.3   1  noname
   43   H43        2.135455945     2.823434238    -3.745058386       H   1  noname
   44   H44        1.027522404     3.399493263    -2.479172641       H   1  noname
   45   H45        0.523924336     3.364588732    -4.178673857       H   1  noname
   46   C46       -3.630527104    -1.095537282    -2.823378512     C.3   1  noname
   47   H47       -3.117654892    -2.030882303    -2.574921286       H   1  noname
   48   H48       -3.768825577    -1.062986847    -3.910034070       H   1  noname
   49   H49       -4.634565350    -1.122423818    -2.385537801       H   1  noname
   50   O50       -0.236528448    -0.012212046     3.458906597     O.3   1  noname
   51   O51        0.520458525     0.124443184     4.704546007     O.3   1  noname
   52   H52        1.410337789    -0.002693774     4.299474985       H   1  noname


@<TRIPOS>BOND
    1      2      3    1
    2      2      4    1
    3      5      6    1
    4      5      7    1
    5      2      5    1
    6      5      8    1
    7      1      2    1
    8      9     10    1
    9      9     11    1
   10      1      9    1
   11     12     13    1
   12     12     14    1
   13      9     12    1
   14     15     16    1
   15     12     15    1
   16     17     18    1
   17     17     19    1
   18     15     17    1
   19     20     21    1
   20     20     22    1
   21     17     20    1
   22     23     24    1
   23     23     25    1
   24     20     23    1
   25     26     27    1
   26     26     28    1
   27      8     26    1
   28     29     30    1
   29     29     31    1
   30     26     29    1
   31     32     33    1
   32     29     32    1
   33     34     35    1
   34     34     36    1
   35     32     34    1
   36     37     38    1
   37     34     37    1
   38     39     40    1
   39     39     41    1
   40     37     39    1
   41     42     43    1
   42     42     44    1
   43     42     45    1
   44      1     42    1
   45     46     47    1
   46     46     48    1
   47     46     49    1
   48      8     46    1
   49     37     50    1
   50     50     51    1
   51     52     51    1
