# Supplementary material for: A Molecular Modeling Study on the Propagation in Free Radical Chain Oxidation of (B)PEI
Source: Nanomaterials (Basel). 2025 Feb 18;15(4):313. doi: 10.3390/nano15040313 (PMC11858157; doi:10.3390/nano15040313)
Supplement: Supplementary file 1 [file nanomaterials-15-00313-s001.zip › Supplementary Materials/Molecular Structures/Figure 3/EG NN34 dimethyl N6 pentamer N1a ROOH b_mmff.mol2]

#
#	File Created by: Spartan'24 Export
#

@<TRIPOS>MOLECULE
M0001
52 51
SMALL
NO_CHARGES


@<TRIPOS>ATOM
    1   N1         0.472696325     1.376095603    -3.294049503     N.3   1  noname
    2   C2        -0.913852152     1.276648650    -2.785238587     C.3   1  noname
    3   H3        -1.552785391     1.954580422    -3.368014923       H   1  noname
    4   H4        -0.963606561     1.633508140    -1.752557044       H   1  noname
    5   C5        -1.535440423    -0.136727742    -2.924142205     C.3   1  noname
    6   H6        -0.873766932    -0.908900688    -2.520406766       H   1  noname
    7   H7        -1.610455519    -0.339524622    -4.001478340       H   1  noname
    8   N8        -2.880728990    -0.267700268    -2.324113389     N.3   1  noname
    9   C9         1.457552401     0.620078160    -2.491376426     C.3   1  noname
   10   H10        2.424647471     0.661020440    -3.011425001       H   1  noname
   11   H11        1.190063431    -0.442571598    -2.506994754       H   1  noname
   12   C12        1.674034743     1.070746135    -1.026229260     C.3   1  noname
   13   H13        0.706109868     1.161734980    -0.524809771       H   1  noname
   14   H14        2.157795959     2.054119892    -1.006843829       H   1  noname
   15   N15        2.493175645     0.101289430    -0.284338648     N.3   1  noname
   16   H16        3.423677468     0.045347031    -0.697294195       H   1  noname
   17   C17        2.593884133     0.486240772     1.127643894     C.3   1  noname
   18   H18        1.608319220     0.778345205     1.501409544       H   1  noname
   19   H19        3.255428578     1.354657635     1.232736606       H   1  noname
   20   C20        3.113854120    -0.681955439     1.984594567     C.3   1  noname
   21   H21        4.138391279    -0.935863380     1.689366854       H   1  noname
   22   H22        2.493799133    -1.570377381     1.820113408       H   1  noname
   23   N23        3.089820947    -0.364155384     3.420478428     N.3   1  noname
   24   H24        3.497207946    -1.156198150     3.922898129       H   1  noname
   25   H25        3.727735030     0.415795105     3.588167276       H   1  noname
   26   C26       -2.907678676    -0.105296151    -0.852880197     C.3   1  noname
   27   H27       -3.930084245    -0.294417096    -0.497911925       H   1  noname
   28   H28       -2.731543917     0.952606054    -0.621539553       H   1  noname
   29   C29       -1.919675104    -0.965328974    -0.027085988     C.3   1  noname
   30   H30       -2.079447569    -2.027194951    -0.242963073       H   1  noname
   31   H31       -0.896209498    -0.710077472    -0.320053469       H   1  noname
   32   N32       -2.077727896    -0.747671410     1.418738729     N.3   1  noname
   33   H33       -2.036437592     0.254491422     1.624233571       H   1  noname
   34   C34       -0.960505126    -1.382902248     2.148697330     C.3   1  noname
   35   H35       -0.979361121    -2.466607000     1.979068646       H   1  noname
   36   H36       -0.017413131    -1.002389751     1.740890966       H   1  noname
   37   C37       -0.983777636    -1.114687194     3.680806742     C.3   1  noname
   38   H38       -1.865287019    -1.609615655     4.102902801       H   1  noname
   39   N39        0.202315617    -1.655444657     4.345926033     N.3   1  noname
   40   H40        1.024760088    -1.205728318     3.931981248       H   1  noname
   41   H41        0.168916546    -1.350008510     5.314929777       H   1  noname
   42   C42        0.860587772     2.779596499    -3.437481532     C.3   1  noname
   43   H43        1.882188198     2.862941777    -3.824655031       H   1  noname
   44   H44        0.800761466     3.330547295    -2.492605181       H   1  noname
   45   H45        0.212373982     3.281827384    -4.164450035       H   1  noname
   46   C46       -3.481901491    -1.544223232    -2.718640134     C.3   1  noname
   47   H47       -2.894143276    -2.406584706    -2.386482976       H   1  noname
   48   H48       -3.579819449    -1.599271762    -3.808798715       H   1  noname
   49   H49       -4.495759426    -1.638525680    -2.313965143       H   1  noname
   50   O50       -1.127093349     0.282017666     3.987845469     O.3   1  noname
   51   O51        0.028237290     0.985643810     3.438400973     O.3   1  noname
   52   H52        0.596166833     0.910069911     4.226994602       H   1  noname


@<TRIPOS>BOND
    1      2      3    1
    2      2      4    1
    3      5      6    1
    4      5      7    1
    5      2      5    1
    6      5      8    1
    7      1      2    1
    8      9     10    1
    9      9     11    1
   10      1      9    1
   11     12     13    1
   12     12     14    1
   13      9     12    1
   14     15     16    1
   15     12     15    1
   16     17     18    1
   17     17     19    1
   18     15     17    1
   19     20     21    1
   20     20     22    1
   21     17     20    1
   22     23     24    1
   23     23     25    1
   24     20     23    1
   25     26     27    1
   26     26     28    1
   27      8     26    1
   28     29     30    1
   29     29     31    1
   30     26     29    1
   31     32     33    1
   32     29     32    1
   33     34     35    1
   34     34     36    1
   35     32     34    1
   36     37     38    1
   37     34     37    1
   38     39     40    1
   39     39     41    1
   40     37     39    1
   41     42     43    1
   42     42     44    1
   43     42     45    1
   44      1     42    1
   45     46     47    1
   46     46     48    1
   47     46     49    1
   48      8     46    1
   49     37     50    1
   50     50     51    1
   51     52     51    1
