# Supplementary material for: A Molecular Modeling Study on the Propagation in Free Radical Chain Oxidation of (B)PEI
Source: Nanomaterials (Basel). 2025 Feb 18;15(4):313. doi: 10.3390/nano15040313 (PMC11858157; doi:10.3390/nano15040313)
Supplement: Supplementary file 1 [file nanomaterials-15-00313-s001.zip › Supplementary Materials/Molecular Structures/Figure 3/EG NN34 dimethyl N6 pentamer N2a ROOH c_mmff.mol2]

#
#	File Created by: Spartan'24 Export
#

@<TRIPOS>MOLECULE
M0001
52 51
SMALL
NO_CHARGES


@<TRIPOS>ATOM
    1   N1         0.660701740     1.199072022    -3.026906259     N.3   1  noname
    2   C2        -0.730119332     1.246547805    -2.530287379     C.3   1  noname
    3   H3        -1.303828892     1.925800983    -3.176423223       H   1  noname
    4   H4        -0.760789992     1.688040301    -1.529842617       H   1  noname
    5   C5        -1.461864641    -0.118606715    -2.576253930     C.3   1  noname
    6   H6        -0.936084370    -0.873436471    -1.984420247       H   1  noname
    7   H7        -1.417581287    -0.460562499    -3.619487872       H   1  noname
    8   N8        -2.877981822    -0.021116837    -2.165178922     N.3   1  noname
    9   C9         1.585286107     0.425795854    -2.162782669     C.3   1  noname
   10   H10        2.549501355     0.409042067    -2.689524118       H   1  noname
   11   H11        1.258279639    -0.620441167    -2.152879495       H   1  noname
   12   C12        1.840987175     0.903527710    -0.691063900     C.3   1  noname
   13   H13        1.947991901     1.993056951    -0.691346729       H   1  noname
   14   N14        3.074733849     0.300617292    -0.133478233     N.3   1  noname
   15   H15        3.809859634     0.377337547    -0.837298698       H   1  noname
   16   C16        3.511707553     1.027404143     1.070851279     C.3   1  noname
   17   H17        2.720218291     1.014623930     1.829881481       H   1  noname
   18   H18        3.720963860     2.074436452     0.818316934       H   1  noname
   19   C19        4.780173868     0.383440966     1.661098433     C.3   1  noname
   20   H20        5.580042975     0.367353191     0.911833131       H   1  noname
   21   H21        4.569916672    -0.654662717     1.942486865       H   1  noname
   22   N22        5.248712623     1.105633366     2.841028489     N.3   1  noname
   23   H23        6.080579144     0.644728058     3.209578325       H   1  noname
   24   H24        5.539261859     2.047411884     2.580760182       H   1  noname
   25   C25       -3.045262612     0.155610024    -0.706867201     C.3   1  noname
   26   H26       -4.083432020     0.466663174    -0.525883907       H   1  noname
   27   H27       -2.443796307     1.009797661    -0.375705357       H   1  noname
   28   C28       -2.748402039    -1.066879472     0.196559751     C.3   1  noname
   29   H29       -3.533515562    -1.818287623     0.051821860       H   1  noname
   30   H30       -1.793275341    -1.522958183    -0.079564381       H   1  noname
   31   N31       -2.705726293    -0.670541796     1.612854029     N.3   1  noname
   32   H32       -1.934132436    -0.008867358     1.725636223       H   1  noname
   33   C33       -2.443336718    -1.838371924     2.464350400     C.3   1  noname
   34   H34       -3.238999508    -2.582052245     2.333951318       H   1  noname
   35   H35       -1.493309946    -2.304847450     2.174695136       H   1  noname
   36   C36       -2.377349742    -1.426816088     3.946342663     C.3   1  noname
   37   H37       -3.341893398    -1.011066540     4.258907875       H   1  noname
   38   H38       -1.620136168    -0.646634681     4.086948884       H   1  noname
   39   N39       -2.048989674    -2.561218915     4.812016191     N.3   1  noname
   40   H40       -1.120759194    -2.908320370     4.574248255       H   1  noname
   41   H41       -1.993265811    -2.234872177     5.775843483       H   1  noname
   42   C42        1.153102720     2.552643798    -3.282093851     C.3   1  noname
   43   H43        2.183580666     2.529655541    -3.653567630       H   1  noname
   44   H44        1.118879788     3.189499444    -2.392074487       H   1  noname
   45   H45        0.554628880     3.033711972    -4.064083508       H   1  noname
   46   C46       -3.642902474    -1.163118766    -2.663376798     C.3   1  noname
   47   H47       -3.237552357    -2.122210143    -2.322875483       H   1  noname
   48   H48       -3.646909955    -1.168319212    -3.759231007       H   1  noname
   49   H49       -4.690842834    -1.095584976    -2.350561760       H   1  noname
   50   O50        0.718577270     0.581689815     0.149712524     O.3   1  noname
   51   O51        0.767400551    -0.863980365     0.401278707     O.3   1  noname
   52   H52        1.696952603    -0.889367263     0.712057246       H   1  noname


@<TRIPOS>BOND
    1      2      3    1
    2      2      4    1
    3      5      6    1
    4      5      7    1
    5      2      5    1
    6      5      8    1
    7      1      2    1
    8      9     10    1
    9      9     11    1
   10      1      9    1
   11     12     13    1
   12      9     12    1
   13     14     15    1
   14     12     14    1
   15     16     17    1
   16     16     18    1
   17     14     16    1
   18     19     20    1
   19     19     21    1
   20     16     19    1
   21     22     23    1
   22     22     24    1
   23     19     22    1
   24     25     26    1
   25     25     27    1
   26      8     25    1
   27     28     29    1
   28     28     30    1
   29     25     28    1
   30     31     32    1
   31     28     31    1
   32     33     34    1
   33     33     35    1
   34     31     33    1
   35     36     37    1
   36     36     38    1
   37     33     36    1
   38     39     40    1
   39     39     41    1
   40     36     39    1
   41     42     43    1
   42     42     44    1
   43     42     45    1
   44      1     42    1
   45     46     47    1
   46     46     48    1
   47     46     49    1
   48      8     46    1
   49     12     50    1
   50     50     51    1
   51     51     52    1
