# Supplementary material for: A Molecular Modeling Study on the Propagation in Free Radical Chain Oxidation of (B)PEI
Source: Nanomaterials (Basel). 2025 Feb 18;15(4):313. doi: 10.3390/nano15040313 (PMC11858157; doi:10.3390/nano15040313)
Supplement: Supplementary file 1 [file nanomaterials-15-00313-s001.zip › Supplementary Materials/Molecular Structures/Figure 3/EG NN34 dimethyl N6 pentamer N2a ROOH d_mmff.mol2]

#
#	File Created by: Spartan'24 Export
#

@<TRIPOS>MOLECULE
M0001
52 51
SMALL
NO_CHARGES


@<TRIPOS>ATOM
    1   N1         0.701804034     0.964143970    -3.141935661     N.3   1  noname
    2   C2        -0.640906951     1.218672740    -2.583079559     C.3   1  noname
    3   H3        -1.196477639     1.855624278    -3.286023699       H   1  noname
    4   H4        -0.566303561     1.799588581    -1.659875590       H   1  noname
    5   C5        -1.495748381    -0.061109729    -2.398138388     C.3   1  noname
    6   H6        -0.959349656    -0.825880819    -1.829743841       H   1  noname
    7   H7        -1.649063021    -0.479816210    -3.402369622       H   1  noname
    8   N8        -2.811184020     0.220790968    -1.780108799     N.3   1  noname
    9   C9         1.620432721     0.263868806    -2.203212495     C.3   1  noname
   10   H10        2.533463501     0.055876832    -2.778675313       H   1  noname
   11   H11        1.205798116    -0.726235356    -1.982804751       H   1  noname
   12   C12        2.041904327     0.960449261    -0.860547393     C.3   1  noname
   13   H13        2.273922186     2.007866607    -1.080250732       H   1  noname
   14   N14        3.263317978     0.345725478    -0.306469983     N.3   1  noname
   15   H15        3.982928501     0.339904934    -1.024403861       H   1  noname
   16   C16        3.745072541     1.076960100     0.869296768     C.3   1  noname
   17   H17        2.974950532     1.107828442     1.649106009       H   1  noname
   18   H18        3.983705124     2.110703143     0.589725191       H   1  noname
   19   C19        5.002270158     0.401208836     1.447713341     C.3   1  noname
   20   H20        5.767017009     0.296590749     0.669234421       H   1  noname
   21   H21        4.751161502    -0.605438310     1.800753160       H   1  noname
   22   N22        5.569008252     1.165831472     2.559562567     N.3   1  noname
   23   H23        6.393338869     0.679714102     2.910153815       H   1  noname
   24   H24        5.891111822     2.071854812     2.223362203       H   1  noname
   25   C25       -2.704896381     0.432721548    -0.322438784     C.3   1  noname
   26   H26       -3.632354298     0.915691335     0.014681120       H   1  noname
   27   H27       -1.924516164     1.174572920    -0.119522338       H   1  noname
   28   C28       -2.473891122    -0.820047738     0.562723234     C.3   1  noname
   29   H29       -3.422163516    -1.360009096     0.658723763       H   1  noname
   30   H30       -1.754165025    -1.495320895     0.089884928       H   1  noname
   31   N31       -1.956585603    -0.434499482     1.886580345     N.3   1  noname
   32   C32       -1.768961524    -1.598184808     2.767543778     C.3   1  noname
   33   H33       -1.217247185    -2.388687532     2.243534444       H   1  noname
   34   H34       -1.121242033    -1.270675678     3.590178745       H   1  noname
   35   C35       -3.076221461    -2.155344433     3.367059169     C.3   1  noname
   36   H36       -3.728976751    -2.533749471     2.574318901       H   1  noname
   37   H37       -3.616364291    -1.356566531     3.887963360       H   1  noname
   38   N38       -2.817910418    -3.243342234     4.307890931     N.3   1  noname
   39   H39       -2.235415101    -2.906091063     5.073959951       H   1  noname
   40   H40       -3.696528901    -3.543899506     4.728133636       H   1  noname
   41   C41        1.286647006     2.208319324    -3.641389875     C.3   1  noname
   42   H42        2.287345257     2.032810837    -4.051518954       H   1  noname
   43   H43        1.357559107     2.982001914    -2.869794560       H   1  noname
   44   H44        0.682523658     2.607863439    -4.463913316       H   1  noname
   45   C45       -3.777954888    -0.822806983    -2.114811659     C.3   1  noname
   46   H46       -3.444649602    -1.820899112    -1.810194242       H   1  noname
   47   H47       -3.957161644    -0.841581612    -3.195738136       H   1  noname
   48   H48       -4.746074212    -0.619300031    -1.643740644       H   1  noname
   49   O49        0.951660087     0.978215593     0.078136096     O.3   1  noname
   50   O50        0.729859307    -0.395094990     0.526439335     O.3   1  noname
   51   H51       -0.000494597    -0.192979398     1.148892636       H   1  noname
   52   H52       -2.603993649     0.222160000     2.325150344       H   1  noname


@<TRIPOS>BOND
    1      2      3    1
    2      2      4    1
    3      5      6    1
    4      5      7    1
    5      2      5    1
    6      5      8    1
    7      1      2    1
    8      9     10    1
    9      9     11    1
   10      1      9    1
   11     12     13    1
   12      9     12    1
   13     14     15    1
   14     12     14    1
   15     16     17    1
   16     16     18    1
   17     14     16    1
   18     19     20    1
   19     19     21    1
   20     16     19    1
   21     22     23    1
   22     22     24    1
   23     19     22    1
   24     25     26    1
   25     25     27    1
   26      8     25    1
   27     28     29    1
   28     28     30    1
   29     25     28    1
   30     28     31    1
   31     32     33    1
   32     32     34    1
   33     31     32    1
   34     35     36    1
   35     35     37    1
   36     32     35    1
   37     38     39    1
   38     38     40    1
   39     35     38    1
   40     41     42    1
   41     41     43    1
   42     41     44    1
   43      1     41    1
   44     45     46    1
   45     45     47    1
   46     45     48    1
   47      8     45    1
   48     12     49    1
   49     49     50    1
   50     50     51    1
   51     52     31    1
