# Supplementary material for: A Molecular Modeling Study on the Propagation in Free Radical Chain Oxidation of (B)PEI
Source: Nanomaterials (Basel). 2025 Feb 18;15(4):313. doi: 10.3390/nano15040313 (PMC11858157; doi:10.3390/nano15040313)
Supplement: Supplementary file 1 [file nanomaterials-15-00313-s001.zip › Supplementary Materials/Molecular Structures/Figure 4/EG NN34 dimethyl N6 pentamer N2b RO H2O2 HO(d)_b3lyp.mol2]

#
#	File Created by: Spartan'24 Export
#

@<TRIPOS>MOLECULE
M0001
55 52
SMALL
NO_CHARGES


@<TRIPOS>ATOM
    1   N1         0.692933571     1.452831895    -3.390670368     N.3   1  noname
    2   C2        -0.604263114     1.893651526    -2.863937616     C.3   1  noname
    3   H3        -3.409072926     1.695897279    -0.201410330       H   1  noname
    4   C4        -1.714648365     0.830244359    -2.837077441     C.3   1  noname
    5   H5        -1.832653697     0.411179265    -3.839219345       H   1  noname
    6   H6        -2.650809488     1.336723182    -2.571488530       H   1  noname
    7   N7        -1.510258859    -0.304932581    -1.917369485   N.pl3   1  noname
    8   C8         1.463717485     0.553032880    -2.524715374     C.3   1  noname
    9   H9         2.387758373     0.304044779    -3.065136301       H   1  noname
   10   H10        0.915454898    -0.384287043    -2.409510143       H   1  noname
   11   C11        1.822944269     1.052912153    -1.109106228     C.3   1  noname
   12   H12        0.912098369     1.356515337    -0.583362398       H   1  noname
   13   H13        2.471791554     1.946963145    -1.161481601       H   1  noname
   14   N14        2.421032267    -0.038300923    -0.334895199     N.3   1  noname
   15   H15        3.312411378    -0.297253949    -0.758692026       H   1  noname
   16   C16        2.638541896     0.293865934     1.072084458     C.3   1  noname
   17   H17        1.664141046     0.508542792     1.525999518       H   1  noname
   18   H18        3.257894565     1.203259565     1.213867218       H   1  noname
   19   C19        3.274419716    -0.878226260     1.820463535     C.3   1  noname
   20   H20        4.284198637    -1.067261658     1.410573661       H   1  noname
   21   H21        2.679292087    -1.777312917     1.626533665       H   1  noname
   22   N22        3.269188539    -0.631667370     3.270168689     N.3   1  noname
   23   H23        3.687870651    -1.425876599     3.751486069       H   1  noname
   24   H24        3.860244762     0.170982059     3.486608612       H   1  noname
   25   C25       -1.538926704    -0.076140465    -0.585832100       C   1  noname
   26   H26       -4.601191829    -0.104204288    -0.052082391       H   1  noname
   27   C27       -1.218513200    -1.237850483     0.349726648     C.3   1  noname
   28   H28       -1.810247197    -2.119729048     0.086333641       H   1  noname
   29   H29       -0.151748993    -1.489495189     0.194776909       H   1  noname
   30   N30       -1.495275773    -0.843363602     1.726821718     N.3   1  noname
   31   H31       -1.354154154     0.166606104     1.780007522       H   1  noname
   32   C32       -0.653607172    -1.528958117     2.712107111     C.3   1  noname
   33   H33       -0.986585241    -2.566891175     2.820794163       H   1  noname
   34   H34        0.397564053    -1.567808119     2.374630779       H   1  noname
   35   C35       -0.692121530    -0.829035347     4.072285877     C.3   1  noname
   36   H36       -1.659135891    -1.009042298     4.557423285       H   1  noname
   37   H37       -0.621581310     0.265040965     3.905671731       H   1  noname
   38   N38        0.374830749    -1.371060986     4.914564493     N.3   1  noname
   39   H39        1.275064445    -1.051014401     4.547958645       H   1  noname
   40   H40        0.290841975    -0.998080811     5.858447166       H   1  noname
   41   C41        1.479599619     2.591219679    -3.859511052     C.3   1  noname
   42   H42        2.426759834     2.231861889    -4.277388827       H   1  noname
   43   H43        1.712891051     3.336282065    -3.076494083       H   1  noname
   44   H44        0.936005199     3.109335112    -4.658489326       H   1  noname
   45   C45       -1.469668490    -1.667437721    -2.454296712     C.3   1  noname
   46   H46       -0.662134411    -2.245160610    -1.995848615       H   1  noname
   47   H47       -1.272765405    -1.617307682    -3.526222631       H   1  noname
   48   H48       -2.421605630    -2.186224252    -2.286786127       H   1  noname
   49   O49       -1.722112056     1.065630448    -0.119530955       O   1  noname
   50   O50       -4.371467690     1.757585630    -0.448581538       O   1  noname
   51   H51       -0.972522221     2.669335401    -3.547216966       H   1  noname
   52   H52       -0.532654233     2.365671794    -1.873304880       H   1  noname
   53   O53       -4.325155080    -1.167540592     1.496475945     O.3   1  noname
   54   H54       -3.359633368    -1.054991628     1.707642998       H   1  noname
   55   O55       -4.294976961    -1.032759122     0.046204528     O.3   1  noname


@<TRIPOS>BOND
    1      4      5    1
    2      4      6    1
    3      2      4    1
    4      4      7    1
    5      1      2    1
    6      8      9    1
    7      8     10    1
    8      1      8    1
    9     11     12    1
   10     11     13    1
   11      8     11    1
   12     14     15    1
   13     11     14    1
   14     16     17    1
   15     16     18    1
   16     14     16    1
   17     19     20    1
   18     19     21    1
   19     16     19    1
   20     22     23    1
   21     22     24    1
   22     19     22    1
   23      7     25    1
   24     27     28    1
   25     27     29    1
   26     25     27    1
   27     30     31    1
   28     27     30    1
   29     32     33    1
   30     32     34    1
   31     30     32    1
   32     35     36    1
   33     35     37    1
   34     32     35    1
   35     38     39    1
   36     38     40    1
   37     35     38    1
   38     41     42    1
   39     41     43    1
   40     41     44    1
   41      1     41    1
   42     45     46    1
   43     45     47    1
   44     45     48    1
   45      7     45    1
   46     25     49    1
   47     50      3    1
   48      2     51    1
   49      2     52    1
   50     53     54    1
   51     53     55    1
   52     55     26    1
