# Supplementary material for: A Molecular Modeling Study on the Propagation in Free Radical Chain Oxidation of (B)PEI
Source: Nanomaterials (Basel). 2025 Feb 18;15(4):313. doi: 10.3390/nano15040313 (PMC11858157; doi:10.3390/nano15040313)
Supplement: Supplementary file 1 [file nanomaterials-15-00313-s001.zip › Supplementary Materials/Molecular Structures/Figure 4/EG NN34 dimethyl N6 pentamer N2b RO2H HO2(d)_b3lyp.mol2]

#
#	File Created by: Spartan'24 Export
#

@<TRIPOS>MOLECULE
M0001
55 53
SMALL
NO_CHARGES


@<TRIPOS>ATOM
    1   N1         0.887902846     1.265628573    -3.134870222     N.3   1  noname
    2   C2        -0.468098794     1.349344806    -2.583912037     C.3   1  noname
    3   H3        -3.462521223     1.908101170    -1.607554689       H   1  noname
    4   C4        -1.239781655     0.033929605    -2.788391289     C.3   1  noname
    5   H5        -0.623802384    -0.828144509    -2.487689202       H   1  noname
    6   H6        -1.417110237    -0.086571660    -3.861894867       H   1  noname
    7   N7        -2.555530641     0.011177457    -2.122496798     N.3   1  noname
    8   C8         1.826893788     0.503774079    -2.309972125     C.3   1  noname
    9   H9         2.735811512     0.341997116    -2.906707415       H   1  noname
   10   H10        1.404260387    -0.489058790    -2.122087256       H   1  noname
   11   C11        2.213485974     1.101066374    -0.937570437     C.3   1  noname
   12   H12        1.327380809     1.533260299    -0.457018507       H   1  noname
   13   H13        2.934394604     1.930143057    -1.061125809       H   1  noname
   14   N14        2.705120465     0.042327392    -0.055558144     N.3   1  noname
   15   H15        3.528224574    -0.390086522    -0.475051584       H   1  noname
   16   C16        3.033639536     0.497674962     1.291512878     C.3   1  noname
   17   H17        2.127505790     0.927448024     1.734205052       H   1  noname
   18   H18        3.798286408     1.300375624     1.307628069       H   1  noname
   19   C19        3.493622553    -0.668338985     2.166690232     C.3   1  noname
   20   H20        4.457058107    -1.055404319     1.785317767       H   1  noname
   21   H21        2.764880717    -1.481208999     2.079414620       H   1  noname
   22   N22        3.539017080    -0.261788926     3.578771536     N.3   1  noname
   23   H23        3.856721702    -1.045680133     4.146175644       H   1  noname
   24   H24        4.228584321     0.478618928     3.707843313       H   1  noname
   25   C25       -2.571872254    -0.000820632    -0.662304638     C.3   1  noname
   26   H26       -3.548100991    -0.378169950    -0.345414255       H   1  noname
   27   C27       -1.480548516    -0.808795232     0.049013841     C.3   1  noname
   28   H28       -1.556462638    -1.853914042    -0.271336785       H   1  noname
   29   H29       -0.480213104    -0.446293902    -0.226044718       H   1  noname
   30   N30       -1.671168973    -0.748982249     1.508826110     N.3   1  noname
   31   H31       -1.810010658     0.231580292     1.755962773       H   1  noname
   32   C32       -0.515432894    -1.280399662     2.255110878     C.3   1  noname
   33   H33       -0.492805751    -2.369349700     2.139442384       H   1  noname
   34   H34        0.426677420    -0.894158943     1.835984306       H   1  noname
   35   C35       -0.594846845    -0.930307203     3.742252596     C.3   1  noname
   36   H36       -1.456819099    -1.441246627     4.187157538       H   1  noname
   37   H37       -0.788274597     0.156051036     3.840502177       H   1  noname
   38   N38        0.620197497    -1.385552409     4.417840823     N.3   1  noname
   39   H39        1.403114337    -0.759072772     4.213317056       H   1  noname
   40   H40        0.482134111    -1.355927538     5.425811135       H   1  noname
   41   C41        1.412586630     2.557996569    -3.557906350     C.3   1  noname
   42   H42        2.401514110     2.416208979    -4.009447197       H   1  noname
   43   H43        1.516303485     3.301886913    -2.745838641       H   1  noname
   44   H44        0.753839562     2.988869791    -4.320123540       H   1  noname
   45   C45       -3.449442293    -0.988038139    -2.716519387     C.3   1  noname
   46   H46       -3.070036655    -2.020408708    -2.633229088       H   1  noname
   47   H47       -3.585187082    -0.762872555    -3.779542575       H   1  noname
   48   H48       -4.426756480    -0.947097229    -2.228361295       H   1  noname
   49   O49       -2.416328572     1.335573372    -0.166426667     O.3   1  noname
   50   O50       -3.548899106     2.101966444    -0.646092837     O.3   1  noname
   51   H51       -1.003306370     2.139598033    -3.122559394       H   1  noname
   52   H52       -0.486682361     1.644314539    -1.525314141       H   1  noname
   53   O53       -3.805006477    -2.326961198     2.013576052     O.3   1  noname
   54   H54       -3.023860922    -1.663980922     1.891818848       H   1  noname
   55   O55       -4.330250754    -2.430280980     0.794186263       O   1  noname


@<TRIPOS>BOND
    1      4      5    1
    2      4      6    1
    3      2      4    1
    4      4      7    1
    5      1      2    1
    6      8      9    1
    7      8     10    1
    8      1      8    1
    9     11     12    1
   10     11     13    1
   11      8     11    1
   12     14     15    1
   13     11     14    1
   14     16     17    1
   15     16     18    1
   16     14     16    1
   17     19     20    1
   18     19     21    1
   19     16     19    1
   20     22     23    1
   21     22     24    1
   22     19     22    1
   23     25     26    1
   24      7     25    1
   25     27     28    1
   26     27     29    1
   27     25     27    1
   28     30     31    1
   29     27     30    1
   30     32     33    1
   31     32     34    1
   32     30     32    1
   33     35     36    1
   34     35     37    1
   35     32     35    1
   36     38     39    1
   37     38     40    1
   38     35     38    1
   39     41     42    1
   40     41     43    1
   41     41     44    1
   42      1     41    1
   43     45     46    1
   44     45     47    1
   45     45     48    1
   46      7     45    1
   47     49     50    1
   48     25     49    1
   49     50      3    1
   50      2     51    1
   51      2     52    1
   52     53     54    1
   53     53     55    1
