# Supplementary material for: A Molecular Modeling Study on the Propagation in Free Radical Chain Oxidation of (B)PEI
Source: Nanomaterials (Basel). 2025 Feb 18;15(4):313. doi: 10.3390/nano15040313 (PMC11858157; doi:10.3390/nano15040313)
Supplement: Supplementary file 1 [file nanomaterials-15-00313-s001.zip › Supplementary Materials/Molecular Structures/Figure 4/TS NN34 dimethyl N6 pentamer N2b RO2H HO2(d)_b3lyp.mol2]

#
#	File Created by: Spartan'24 Export
#

@<TRIPOS>MOLECULE
M0001
55 53
SMALL
NO_CHARGES


@<TRIPOS>ATOM
    1   N1         0.847105102     1.278545544    -3.101843991     N.3   1  noname
    2   C2        -0.517192895     1.316081395    -2.569206803     C.3   1  noname
    3   H3        -3.414545140     1.610986569    -1.717050534       H   1  noname
    4   C4        -1.247752747    -0.017221304    -2.804546048     C.3   1  noname
    5   H5        -0.600610494    -0.867495978    -2.541806551       H   1  noname
    6   H6        -1.456580577    -0.112338256    -3.874813072       H   1  noname
    7   N7        -2.550418376    -0.103344314    -2.098801898     N.3   1  noname
    8   C8         1.803509648     0.544649439    -2.270670318     C.3   1  noname
    9   H9         2.725278791     0.423582329    -2.857482067       H   1  noname
   10   H10        1.420062294    -0.466563559    -2.095268834       H   1  noname
   11   C11        2.152199182     1.143728162    -0.890303890     C.3   1  noname
   12   H12        1.230198384     1.419283419    -0.364740885       H   1  noname
   13   H13        2.734630992     2.076755039    -1.003497685       H   1  noname
   14   N14        2.828861115     0.138817619    -0.070419103     N.3   1  noname
   15   H15        3.733387498    -0.082493719    -0.486466582       H   1  noname
   16   C16        3.016747373     0.531580996     1.323078997     C.3   1  noname
   17   H17        2.029148945     0.738895201     1.751855526       H   1  noname
   18   H18        3.612864946     1.459337699     1.443959844       H   1  noname
   19   C19        3.654733557    -0.601685243     2.127368660     C.3   1  noname
   20   H20        4.686715982    -0.771248349     1.769028811       H   1  noname
   21   H21        3.092846282    -1.521311976     1.933389826       H   1  noname
   22   N22        3.572683495    -0.318378886     3.567799752     N.3   1  noname
   23   H23        3.999909135    -1.082153031     4.089378883       H   1  noname
   24   H24        4.116959136     0.514783465     3.791418066       H   1  noname
   25   C25       -2.500943880    -0.095324440    -0.657761692     C.3   1  noname
   26   H26       -3.671565513    -0.742448512    -0.171413632       H   1  noname
   27   C27       -1.426656221    -0.889425784     0.079084121     C.3   1  noname
   28   H28       -1.531111887    -1.941485783    -0.212242074       H   1  noname
   29   H29       -0.418907622    -0.566806184    -0.241290350       H   1  noname
   30   N30       -1.578565017    -0.789775400     1.537089670     N.3   1  noname
   31   H31       -1.602793779     0.201521367     1.777291113       H   1  noname
   32   C32       -0.464252347    -1.423204915     2.255952311     C.3   1  noname
   33   H33       -0.528777629    -2.509399388     2.127593427       H   1  noname
   34   H34        0.509596802    -1.111773711     1.838708135       H   1  noname
   35   C35       -0.502259145    -1.085105786     3.747557634     C.3   1  noname
   36   H36       -1.391558344    -1.543555329     4.196162465       H   1  noname
   37   H37       -0.625200137     0.010967152     3.858278796       H   1  noname
   38   N38        0.690029005    -1.620435735     4.405437368     N.3   1  noname
   39   H39        1.504042595    -1.038303479     4.187283417       H   1  noname
   40   H40        0.568543087    -1.576976959     5.415359072       H   1  noname
   41   C41        1.331030273     2.586143581    -3.527632693     C.3   1  noname
   42   H42        2.332727482     2.476543540    -3.959453020       H   1  noname
   43   H43        1.391280546     3.340691042    -2.721653496       H   1  noname
   44   H44        0.671623006     2.984416872    -4.306938848       H   1  noname
   45   C45       -3.419675318    -1.145363550    -2.665374216     C.3   1  noname
   46   H46       -2.997221268    -2.158340695    -2.567822792       H   1  noname
   47   H47       -3.570062116    -0.940218629    -3.730096729       H   1  noname
   48   H48       -4.390900407    -1.125788193    -2.166444203       H   1  noname
   49   O49       -2.493011713     1.202064806    -0.141717967     O.3   1  noname
   50   O50       -3.470314090     2.025695829    -0.817881949     O.3   1  noname
   51   H51       -1.066603916     2.102890794    -3.097982271       H   1  noname
   52   H52       -0.555257975     1.590926124    -1.504900878       H   1  noname
   53   O53       -4.402665931    -0.918683734     1.687588532     O.3   1  noname
   54   H54       -3.467661785    -1.111254852     1.957089987       H   1  noname
   55   O55       -4.393648699    -1.440982257     0.369770764       O   1  noname


@<TRIPOS>BOND
    1      4      5    1
    2      4      6    1
    3      2      4    1
    4      4      7    1
    5      1      2    1
    6      8      9    1
    7      8     10    1
    8      1      8    1
    9     11     12    1
   10     11     13    1
   11      8     11    1
   12     14     15    1
   13     11     14    1
   14     16     17    1
   15     16     18    1
   16     14     16    1
   17     19     20    1
   18     19     21    1
   19     16     19    1
   20     22     23    1
   21     22     24    1
   22     19     22    1
   23     25     26    1
   24      7     25    1
   25     27     28    1
   26     27     29    1
   27     25     27    1
   28     30     31    1
   29     27     30    1
   30     32     33    1
   31     32     34    1
   32     30     32    1
   33     35     36    1
   34     35     37    1
   35     32     35    1
   36     38     39    1
   37     38     40    1
   38     35     38    1
   39     41     42    1
   40     41     43    1
   41     41     44    1
   42      1     41    1
   43     45     46    1
   44     45     47    1
   45     45     48    1
   46      7     45    1
   47     49     50    1
   48     25     49    1
   49     50      3    1
   50      2     51    1
   51      2     52    1
   52     53     54    1
   53     53     55    1
