# Supplementary material for: A Molecular Modeling Study on the Propagation in Free Radical Chain Oxidation of (B)PEI
Source: Nanomaterials (Basel). 2025 Feb 18;15(4):313. doi: 10.3390/nano15040313 (PMC11858157; doi:10.3390/nano15040313)
Supplement: Supplementary file 1 [file nanomaterials-15-00313-s001.zip › Supplementary Materials/Molecular Structures/Figure 8/EG H2CHNHR NN34 dimethyl N6 pentamer RO2H(d)_b3lyp.mol2]

#
#	File Created by: Spartan'24 Export
#

@<TRIPOS>MOLECULE
M0001
51 49
SMALL
NO_CHARGES


@<TRIPOS>ATOM
    1   N1         1.324657485    -0.884606175     3.877476260   N.pl3   1  noname
    2   C2         0.029749398    -0.467567420     4.138733141       C   1  noname
    3   H3        -0.430695925    -1.025140454     4.953416030       H   1  noname
    4   H4        -1.784718405    -2.308917913    -0.187436231       H   1  noname
    5   C5        -0.660542336     0.530482873     3.560110362       C   1  noname
    6   H6        -0.277735355     1.118000137     2.733530170       H   1  noname
    7   H7        -1.642649326     0.788043278     3.938308259       H   1  noname
    8   N8        -2.890617116    -0.591967174     0.739933776    N.ar   1  noname
    9   C9         2.073700244    -0.287411973     2.784305865     C.3   1  noname
   10   H10        3.143897693    -0.419012692     3.002741582       H   1  noname
   11   H11        1.883405431     0.790734799     2.777090676       H   1  noname
   12   C12        1.765384154    -0.857744801     1.389370125     C.3   1  noname
   13   H13        0.694652772    -0.760323768     1.178242427       H   1  noname
   14   H14        1.994365038    -1.941955707     1.372141057       H   1  noname
   15   N15        2.501286934    -0.106440485     0.374615812     N.3   1  noname
   16   H16        3.499111001    -0.158544832     0.584047911       H   1  noname
   17   C17        2.277713513    -0.593192728    -0.985473739     C.3   1  noname
   18   H18        1.201823763    -0.581832630    -1.182688161       H   1  noname
   19   H19        2.612105819    -1.642259919    -1.126844104       H   1  noname
   20   C20        2.983045709     0.304480964    -2.000389861     C.3   1  noname
   21   H21        4.065119218     0.336021540    -1.771341011       H   1  noname
   22   H22        2.606684002     1.326032508    -1.884468246       H   1  noname
   23   N23        2.689869810    -0.140003767    -3.370581582     N.3   1  noname
   24   H24        3.149291947     0.476609076    -4.038583633       H   1  noname
   25   H25        3.078852352    -1.069884342    -3.524552537       H   1  noname
   26   C26       -2.488639920     0.000657118    -0.490738158     C.3   1  noname
   27   H27       -3.279919951    -0.088453180    -1.257803794       H   1  noname
   28   C28       -2.075481773     1.517118505    -0.351917478     C.3   1  noname
   29   H29       -2.829231383     1.992133226     0.285703781       H   1  noname
   30   H30       -1.129904063     1.536845868     0.197617862       H   1  noname
   31   N31       -1.944672541     2.298656716    -1.554388435     N.3   1  noname
   32   H32       -2.830374280     2.403321612    -2.040836941       H   1  noname
   33   C33       -0.840508901     2.053811283    -2.485537115     C.3   1  noname
   34   H34       -0.477384258     3.015118875    -2.872942472       H   1  noname
   35   H35       -0.017129022     1.607139163    -1.919470629       H   1  noname
   36   C36       -1.178402196     1.163321455    -3.690700894     C.3   1  noname
   37   H37       -2.008346015     1.631149820    -4.241747561       H   1  noname
   38   H38       -1.535382004     0.185611753    -3.329922629       H   1  noname
   39   N39       -0.020608133     1.092646080    -4.588090834     N.3   1  noname
   40   H40        0.721054721     0.536997725    -4.148468482       H   1  noname
   41   H41       -0.283238212     0.589603426    -5.434521333       H   1  noname
   42   C42        1.739576656    -2.201294335     4.325458973     C.3   1  noname
   43   H43        2.825113204    -2.212392124     4.481363549       H   1  noname
   44   H44        1.491321267    -3.010605954     3.619061314       H   1  noname
   45   H45        1.259388189    -2.430684763     5.282114998       H   1  noname
   46   C46       -4.226611287    -0.258084114     1.159450105     C.3   1  noname
   47   H47       -4.420097223     0.827199948     1.180910947       H   1  noname
   48   H48       -4.416282078    -0.666151681     2.155973149       H   1  noname
   49   H49       -4.965519658    -0.692314447     0.462573853       H   1  noname
   50   O50       -1.314883125    -0.659712216    -0.949182542       O   1  noname
   51   O51       -1.641595837    -2.065238154    -1.125663581       O   1  noname


@<TRIPOS>BOND
    1      2      3    1
    2      5      6    1
    3      5      7    1
    4      2      5    1
    5      1      2    1
    6      9     10    1
    7      9     11    1
    8      1      9    1
    9     12     13    1
   10     12     14    1
   11      9     12    1
   12     15     16    1
   13     12     15    1
   14     17     18    1
   15     17     19    1
   16     15     17    1
   17     20     21    1
   18     20     22    1
   19     17     20    1
   20     23     24    1
   21     23     25    1
   22     20     23    1
   23     26     27    1
   24      8     26    1
   25     28     29    1
   26     28     30    1
   27     26     28    1
   28     31     32    1
   29     28     31    1
   30     33     34    1
   31     33     35    1
   32     31     33    1
   33     36     37    1
   34     36     38    1
   35     33     36    1
   36     39     40    1
   37     39     41    1
   38     36     39    1
   39     42     43    1
   40     42     44    1
   41     42     45    1
   42      1     42    1
   43     46     47    1
   44     46     48    1
   45     46     49    1
   46      8     46    1
   47     50     51    2
   48     26     50    1
   49     51      4    1
