# Supplementary material for: A Molecular Modeling Study on the Propagation in Free Radical Chain Oxidation of (B)PEI
Source: Nanomaterials (Basel). 2025 Feb 18;15(4):313. doi: 10.3390/nano15040313 (PMC11858157; doi:10.3390/nano15040313)
Supplement: Supplementary file 1 [file nanomaterials-15-00313-s001.zip › Supplementary Materials/Molecular Structures/Figure 8/EG NN34 dimethyl N6 pentamer RO2H(d)_b3lyp.mol2]

#
#	File Created by: Spartan'24 Export
#

@<TRIPOS>MOLECULE
M0001
51 50
SMALL
NO_CHARGES


@<TRIPOS>ATOM
    1   N1         0.562442537     1.490845430    -3.264373358   N.pl3   1  noname
    2   C2        -0.766782092     1.130479076    -3.051076273       C   1  noname
    3   H3        -1.455572204     1.599443391    -3.755001694       H   1  noname
    4   H4        -1.848766569     2.198162432    -1.580805300       H   1  noname
    5   C5        -1.150624580    -0.256697549    -2.591502938     C.3   1  noname
    6   H6        -0.368437758    -0.688260573    -1.954956625       H   1  noname
    7   H7        -1.237112178    -0.940667565    -3.452143349       H   1  noname
    8   N8        -2.456590247    -0.246590966    -1.910836988   N.pl3   1  noname
    9   C9         1.633134672     0.884157342    -2.474623505     C.3   1  noname
   10   H10        2.582066447     1.143085664    -2.961429697       H   1  noname
   11   H11        1.545399206    -0.204627640    -2.523123923       H   1  noname
   12   C12        1.663883374     1.285995408    -0.985349670     C.3   1  noname
   13   H13        0.650145865     1.207782648    -0.582896645       H   1  noname
   14   H14        1.967886719     2.344666053    -0.879555043       H   1  noname
   15   N15        2.515637101     0.358381672    -0.241342217     N.3   1  noname
   16   H16        3.489588031     0.493699925    -0.512229799       H   1  noname
   17   C17        2.400884428     0.470639543     1.211090984     C.3   1  noname
   18   H18        1.342899331     0.375766697     1.478457629       H   1  noname
   19   H19        2.736649107     1.452500778     1.603352800       H   1  noname
   20   C20        3.183076088    -0.650359236     1.896335148     C.3   1  noname
   21   H21        4.246536597    -0.584338049     1.598894358       H   1  noname
   22   H22        2.808168845    -1.608987520     1.523257829       H   1  noname
   23   N23        2.982192852    -0.612970640     3.352772815     N.3   1  noname
   24   H24        3.512244271    -1.366799047     3.787234573       H   1  noname
   25   H25        3.364607032     0.253078419     3.732489643       H   1  noname
   26   C26       -2.437546040    -0.069759543    -0.466247111     C.3   1  noname
   27   H27       -3.475599455     0.075762021    -0.140052888       H   1  noname
   28   C28       -1.794903730    -1.199198883     0.362571502     C.3   1  noname
   29   H29       -2.326495679    -2.135375402     0.144335948       H   1  noname
   30   H30       -0.748977815    -1.341520022     0.030554985       H   1  noname
   31   N31       -1.885643965    -0.908398735     1.789659605     N.3   1  noname
   32   H32       -1.637105214     0.071460486     1.915063381       H   1  noname
   33   C33       -0.978096644    -1.724699306     2.592201097     C.3   1  noname
   34   H34       -1.306797012    -2.771295376     2.561811602       H   1  noname
   35   H35        0.055968980    -1.714040647     2.191426979       H   1  noname
   36   C36       -0.935305717    -1.243853983     4.044019689     C.3   1  noname
   37   H37       -1.875231246    -1.504101849     4.544553902       H   1  noname
   38   H38       -0.876784514    -0.137050473     4.043871549       H   1  noname
   39   N39        0.177648286    -1.891270903     4.743192892     N.3   1  noname
   40   H40        1.052679917    -1.501121061     4.381900632       H   1  noname
   41   H41        0.141452967    -1.648848626     5.732085595       H   1  noname
   42   C42        0.794372600     2.854007781    -3.721116769     C.3   1  noname
   43   H43        1.816114400     2.945142780    -4.103154981       H   1  noname
   44   H44        0.648277993     3.602726553    -2.926484686       H   1  noname
   45   H45        0.101917313     3.087372300    -4.536937575       H   1  noname
   46   C46       -3.417978769    -1.236228522    -2.369633121     C.3   1  noname
   47   H47       -3.130824599    -2.285493535    -2.170092400       H   1  noname
   48   H48       -3.569452490    -1.130472155    -3.449246118       H   1  noname
   49   H49       -4.381801272    -1.056760664    -1.879610872       H   1  noname
   50   O50       -1.665435485     1.070986939    -0.100945428       O   1  noname
   51   O51       -2.248009686     2.263645134    -0.676366163       O   1  noname


@<TRIPOS>BOND
    1      2      3    1
    2      5      6    1
    3      5      7    1
    4      2      5    1
    5      5      8    1
    6      1      2    1
    7      9     10    1
    8      9     11    1
    9      1      9    1
   10     12     13    1
   11     12     14    1
   12      9     12    1
   13     15     16    1
   14     12     15    1
   15     17     18    1
   16     17     19    1
   17     15     17    1
   18     20     21    1
   19     20     22    1
   20     17     20    1
   21     23     24    1
   22     23     25    1
   23     20     23    1
   24     26     27    1
   25      8     26    1
   26     28     29    1
   27     28     30    1
   28     26     28    1
   29     31     32    1
   30     28     31    1
   31     33     34    1
   32     33     35    1
   33     31     33    1
   34     36     37    1
   35     36     38    1
   36     33     36    1
   37     39     40    1
   38     39     41    1
   39     36     39    1
   40     42     43    1
   41     42     44    1
   42     42     45    1
   43      1     42    1
   44     46     47    1
   45     46     48    1
   46     46     49    1
   47      8     46    1
   48     50     51    2
   49     26     50    1
   50     51      4    1
