# Supplementary material for: A Molecular Modeling Study on the Propagation in Free Radical Chain Oxidation of (B)PEI
Source: Nanomaterials (Basel). 2025 Feb 18;15(4):313. doi: 10.3390/nano15040313 (PMC11858157; doi:10.3390/nano15040313)
Supplement: Supplementary file 1 [file nanomaterials-15-00313-s001.zip › Supplementary Materials/Molecular Structures/Figure 8/TS NN34 dimethyl N6 pentamer RO2H(d)_b3lyp.mol2]

#
#	File Created by: Spartan'24 Export
#

@<TRIPOS>MOLECULE
M0001
51 50
SMALL
NO_CHARGES


@<TRIPOS>ATOM
    1   N1         0.635960833    -1.305430781     3.048673817   N.pl3   1  noname
    2   C2        -0.586800753    -0.830823817     3.435560820       C   1  noname
    3   H3        -1.130139330    -1.526403774     4.071181495       H   1  noname
    4   H4        -2.486579661    -1.911969213     1.070849806       H   1  noname
    5   C5        -1.224736126     0.341080506     3.062254384     C.3   1  noname
    6   H6        -0.694304783     1.121524622     2.528911138       H   1  noname
    7   H7        -2.002448706     0.692704097     3.729522281       H   1  noname
    8   N8        -2.741152123    -0.099438484     1.616906060     N.3   1  noname
    9   C9         1.598689491    -0.508199605     2.300517915     C.3   1  noname
   10   H10        2.568673214    -0.572753139     2.819880887       H   1  noname
   11   H11        1.290205709     0.538258655     2.333699883       H   1  noname
   12   C12        1.759215067    -0.931463180     0.833729022     C.3   1  noname
   13   H13        0.764818803    -1.038747762     0.391765400       H   1  noname
   14   H14        2.251705738    -1.921359933     0.777407724       H   1  noname
   15   N15        2.483010740     0.101834265     0.093705396     N.3   1  noname
   16   H16        3.406478223     0.231540947     0.509164601       H   1  noname
   17   C17        2.641123744    -0.230216596    -1.320406192     C.3   1  noname
   18   H18        1.646852688    -0.417370375    -1.738240468       H   1  noname
   19   H19        3.227869587    -1.157865963    -1.483203448       H   1  noname
   20   C20        3.279079054     0.919816041    -2.097732880     C.3   1  noname
   21   H21        4.286125431     1.132131113    -1.691413583       H   1  noname
   22   H22        2.677863008     1.821462742    -1.940089726       H   1  noname
   23   N23        3.271471355     0.609602646    -3.532969210     N.3   1  noname
   24   H24        3.597119932     1.412278966    -4.067645870       H   1  noname
   25   H25        3.922846629    -0.149202023    -3.731083774       H   1  noname
   26   C26       -2.307009800     0.134539635     0.260853953     C.3   1  noname
   27   H27       -3.206770455     0.075768143    -0.385069251       H   1  noname
   28   C28       -1.567703162     1.463654880    -0.061397720     C.3   1  noname
   29   H29       -1.920565568     2.195414173     0.679932520       H   1  noname
   30   H30       -0.494240376     1.327492444     0.114159802       H   1  noname
   31   N31       -1.744569326     2.038460841    -1.386763575     N.3   1  noname
   32   H32       -2.708372467     1.958633219    -1.700654488       H   1  noname
   33   C33       -0.810255073     1.712729590    -2.461302263     C.3   1  noname
   34   H34       -0.927088017     2.467668118    -3.249707631       H   1  noname
   35   H35        0.204057355     1.844523167    -2.059188315       H   1  noname
   36   C36       -0.921852527     0.333224745    -3.131796532     C.3   1  noname
   37   H37       -1.959833829     0.193298873    -3.467061851       H   1  noname
   38   H38       -0.725666373    -0.457665868    -2.391470108       H   1  noname
   39   N39       -0.056986236     0.299342055    -4.320780967     N.3   1  noname
   40   H40        0.928554061     0.363250203    -4.050220400       H   1  noname
   41   H41       -0.157092991    -0.602721456    -4.784022548       H   1  noname
   42   C42        0.927383605    -2.723853442     3.191911711     C.3   1  noname
   43   H43        1.996987788    -2.865279655     3.384141950       H   1  noname
   44   H44        0.654679047    -3.290213954     2.290578758       H   1  noname
   45   H45        0.366891793    -3.133268814     4.037772793       H   1  noname
   46   C46       -3.877493369     0.708912801     2.008071101     C.3   1  noname
   47   H47       -3.726817170     1.801222431     1.929898155       H   1  noname
   48   H48       -4.148768688     0.484095066     3.045956484       H   1  noname
   49   H49       -4.751346905     0.462072327     1.381080742       H   1  noname
   50   O50       -1.419443876    -0.925728218    -0.098856768       O   1  noname
   51   O51       -2.089628483    -2.186561101     0.202989132       O   1  noname


@<TRIPOS>BOND
    1      2      3    1
    2      5      6    1
    3      5      7    1
    4      2      5    1
    5      5      8    1
    6      1      2    1
    7      9     10    1
    8      9     11    1
    9      1      9    1
   10     12     13    1
   11     12     14    1
   12      9     12    1
   13     15     16    1
   14     12     15    1
   15     17     18    1
   16     17     19    1
   17     15     17    1
   18     20     21    1
   19     20     22    1
   20     17     20    1
   21     23     24    1
   22     23     25    1
   23     20     23    1
   24     26     27    1
   25      8     26    1
   26     28     29    1
   27     28     30    1
   28     26     28    1
   29     31     32    1
   30     28     31    1
   31     33     34    1
   32     33     35    1
   33     31     33    1
   34     36     37    1
   35     36     38    1
   36     33     36    1
   37     39     40    1
   38     39     41    1
   39     36     39    1
   40     42     43    1
   41     42     44    1
   42     42     45    1
   43      1     42    1
   44     46     47    1
   45     46     48    1
   46     46     49    1
   47      8     46    1
   48     50     51    2
   49     26     50    1
   50     51      4    1
