# Supplementary material for: A Molecular Modeling Study on the Propagation in Free Radical Chain Oxidation of (B)PEI
Source: Nanomaterials (Basel). 2025 Feb 18;15(4):313. doi: 10.3390/nano15040313 (PMC11858157; doi:10.3390/nano15040313)
Supplement: Supplementary file 1 [file nanomaterials-15-00313-s001.zip › Supplementary Materials/Molecular Structures/Table 1/EG NN34 dimethyl N6 pentamer amide N1 HO2(d)_b3lyp.mol2]

#
#	File Created by: Spartan'24 Export
#

@<TRIPOS>MOLECULE
M0001
52 50
SMALL
NO_CHARGES


@<TRIPOS>ATOM
    1   N1         0.812964355     1.308238378    -3.126969288     N.3   1  noname
    2   C2        -0.536639475     1.388785307    -2.564804291     C.3   1  noname
    3   H3        -1.106335120     2.106838680    -3.164509212       H   1  noname
    4   H4        -0.544594306     1.790028876    -1.534742391       H   1  noname
    5   C5        -1.291793820     0.049423315    -2.608572055     C.3   1  noname
    6   H6        -0.661350125    -0.769300928    -2.223028582       H   1  noname
    7   H7        -1.487316663    -0.193690529    -3.657970001       H   1  noname
    8   N8        -2.573832645     0.140434883    -1.905300663     N.3   1  noname
    9   C9         1.768365487     0.541343704    -2.326753076     C.3   1  noname
   10   H10        2.671851979     0.399450962    -2.936027252       H   1  noname
   11   H11        1.354671264    -0.455773139    -2.147968283       H   1  noname
   12   C12        2.155880329     1.118993296    -0.945209546     C.3   1  noname
   13   H13        1.281831719     1.600897359    -0.490812611       H   1  noname
   14   H14        2.925621982     1.905738112    -1.048012674       H   1  noname
   15   N15        2.555178217     0.035129246    -0.045622141     N.3   1  noname
   16   H16        3.379347728    -0.434139749    -0.420617247       H   1  noname
   17   C17        2.807056844     0.460996551     1.327291314     C.3   1  noname
   18   H18        1.930738071     1.029618448     1.659669285       H   1  noname
   19   H19        3.676583405     1.140396734     1.430904427       H   1  noname
   20   C20        2.969372002    -0.749385212     2.252934238     C.3   1  noname
   21   H21        3.962884960    -1.207828714     2.112677409       H   1  noname
   22   H22        2.226537212    -1.499344719     1.965773616       H   1  noname
   23   N23        2.703292319    -0.366238797     3.653442322     N.3   1  noname
   24   H24        2.773558820    -1.188327971     4.251762955       H   1  noname
   25   H25        3.421374730     0.280727645     3.980306168       H   1  noname
   26   C26       -2.488453216     0.002797320    -0.451020790     C.3   1  noname
   27   H27       -3.433907247     0.358549672    -0.019192752       H   1  noname
   28   H28       -1.718373331     0.690762967    -0.085646413       H   1  noname
   29   C29       -2.202371088    -1.414774133     0.099359750     C.3   1  noname
   30   H30       -3.028161626    -2.090123101    -0.152383138       H   1  noname
   31   H31       -1.300254599    -1.839583114    -0.354895262       H   1  noname
   32   N32       -2.031254637    -1.464106676     1.566195778     N.3   1  noname
   33   H33       -2.797823467    -0.942245185     2.003544356       H   1  noname
   34   C34       -0.792198748    -0.853736371     2.082660606     C.3   1  noname
   35   H35       -0.230844590    -1.602704035     2.651477162       H   1  noname
   36   H36       -0.144148700    -0.528419515     1.258096954       H   1  noname
   37   C37       -1.119443419     0.349798650     2.979496356     C.2   1  noname
   38   N38       -0.073533171     0.863339846     3.668558619    N.am   1  noname
   39   H39        0.854010640     0.419826929     3.709981664       H   1  noname
   40   H40       -0.277032542     1.626750620     4.299762305       H   1  noname
   41   C41        1.325473131     2.608388200    -3.538616727     C.3   1  noname
   42   H42        2.309729536     2.480382622    -4.004285411       H   1  noname
   43   H43        1.434198286     3.341066369    -2.715994272       H   1  noname
   44   H44        0.653468684     3.047537773    -4.284418748       H   1  noname
   45   C45       -3.637552285    -0.651912038    -2.506946612     C.3   1  noname
   46   H46       -3.454869259    -1.742620113    -2.520461029       H   1  noname
   47   H47       -3.792100041    -0.329550741    -3.542728926       H   1  noname
   48   H48       -4.571519029    -0.476900316    -1.959984407       H   1  noname
   49   O49       -2.263622426     0.797434721     3.039575277     O.2   1  noname
   50   O50       -0.562725823    -4.014864941     2.804563919       O   1  noname
   51   O51       -1.834043522    -4.017712003     2.403280345     O.3   1  noname
   52   H52       -1.997896778    -3.050395143     2.082178976       H   1  noname


@<TRIPOS>BOND
    1      2      3    1
    2      2      4    1
    3      5      6    1
    4      5      7    1
    5      2      5    1
    6      5      8    1
    7      1      2    1
    8      9     10    1
    9      9     11    1
   10      1      9    1
   11     12     13    1
   12     12     14    1
   13      9     12    1
   14     15     16    1
   15     12     15    1
   16     17     18    1
   17     17     19    1
   18     15     17    1
   19     20     21    1
   20     20     22    1
   21     17     20    1
   22     23     24    1
   23     23     25    1
   24     20     23    1
   25     26     27    1
   26     26     28    1
   27      8     26    1
   28     29     30    1
   29     29     31    1
   30     26     29    1
   31     32     33    1
   32     29     32    1
   33     34     35    1
   34     34     36    1
   35     32     34    1
   36     34     37    1
   37     38     39    1
   38     38     40    1
   39     37     38    am
   40     41     42    1
   41     41     43    1
   42     41     44    1
   43      1     41    1
   44     45     46    1
   45     45     47    1
   46     45     48    1
   47      8     45    1
   48     37     49    2
   49     51     52    1
   50     50     51    1
