# Supplementary material for: A Molecular Modeling Study on the Propagation in Free Radical Chain Oxidation of (B)PEI
Source: Nanomaterials (Basel). 2025 Feb 18;15(4):313. doi: 10.3390/nano15040313 (PMC11858157; doi:10.3390/nano15040313)
Supplement: Supplementary file 1 [file nanomaterials-15-00313-s001.zip › Supplementary Materials/Molecular Structures/Table 1/EG NN34 dimethyl N6 pentamer amide N2 HO2(d)_b3lyp.mol2]

#
#	File Created by: Spartan'24 Export
#

@<TRIPOS>MOLECULE
M0001
52 50
SMALL
NO_CHARGES


@<TRIPOS>ATOM
    1   N1         0.906364878     0.835268807    -3.209423735     N.3   1  noname
    2   C2        -0.463094841     1.173981146    -2.818780626     C.3   1  noname
    3   H3        -0.924344144     1.714850531    -3.651662764       H   1  noname
    4   H4        -0.499954400     1.871956389    -1.963489829       H   1  noname
    5   C5        -1.329973648    -0.062934345    -2.507088937     C.3   1  noname
    6   H6        -0.718469033    -0.877519622    -2.087105696       H   1  noname
    7   H7        -1.730665002    -0.453760538    -3.447564355       H   1  noname
    8   N8        -2.460167054     0.288652220    -1.644163709     N.3   1  noname
    9   C9         1.738653408     0.363552362    -2.103649567     C.3   1  noname
   10   H10        2.674592944    -0.019519988    -2.530869801       H   1  noname
   11   H11        1.235486961    -0.491040217    -1.639442522       H   1  noname
   12   C12        2.053592062     1.390435598    -0.985731672     C.3   1  noname
   13   H13        1.276680428     2.162391750    -0.955034233       H   1  noname
   14   H14        3.001539902     1.916347704    -1.192698021       H   1  noname
   15   N15        2.066128293     0.745509245     0.336846517     N.3   1  noname
   16   H16        2.763456289    -0.001796356     0.323759004       H   1  noname
   17   C17        2.409983549     1.678018589     1.417565867     C.3   1  noname
   18   H18        1.660517222     2.477445196     1.436474881       H   1  noname
   19   H19        3.388296201     2.167541525     1.245253796       H   1  noname
   20   C20        2.421308227     0.982776275     2.779026817     C.3   1  noname
   21   H21        3.099443501     0.108398701     2.734392668       H   1  noname
   22   H22        1.418566795     0.592528093     2.983482383       H   1  noname
   23   N23        2.757317603     1.949347836     3.825076917     N.3   1  noname
   24   H24        2.624233714     1.532219363     4.743610948       H   1  noname
   25   H25        3.743908985     2.199259663     3.766373819       H   1  noname
   26   C26       -2.128063815     0.404879540    -0.222604959     C.3   1  noname
   27   H27       -3.013125567     0.774320386     0.306575065       H   1  noname
   28   H28       -1.325744179     1.142850830    -0.101778892       H   1  noname
   29   C29       -1.724983337    -0.915882097     0.452622429     C.2   1  noname
   30   N30       -0.421314621    -1.088064753     0.753499869    N.am   1  noname
   31   H31        0.260698812    -0.338653336     0.596064601       H   1  noname
   32   C32        0.070327484    -2.326977699     1.348787639     C.3   1  noname
   33   H33       -0.391378541    -3.178848545     0.843603262       H   1  noname
   34   H34        1.150766735    -2.368367640     1.165181062       H   1  noname
   35   C35       -0.212420813    -2.434143637     2.853381090     C.3   1  noname
   36   H36       -1.296674239    -2.475673409     2.994501912       H   1  noname
   37   H37        0.147284522    -1.517107240     3.355465434       H   1  noname
   38   N38        0.367328626    -3.676485769     3.368988537     N.3   1  noname
   39   H39        1.376778717    -3.579309951     3.470166878       H   1  noname
   40   H40        0.004480479    -3.870612303     4.299548105       H   1  noname
   41   C41        1.547438968     1.885086603    -3.990447674     C.3   1  noname
   42   H42        2.544296951     1.550692541    -4.299688853       H   1  noname
   43   H43        1.662900323     2.846976423    -3.455891323       H   1  noname
   44   H44        0.960533749     2.078876468    -4.894616294       H   1  noname
   45   C45       -3.673561522    -0.478177180    -1.920038697     C.3   1  noname
   46   H46       -3.563790250    -1.565972680    -1.776136738       H   1  noname
   47   H47       -3.976312160    -0.295130570    -2.956977121       H   1  noname
   48   H48       -4.476451304    -0.131704996    -1.263267388       H   1  noname
   49   O49       -2.558168086    -1.817700348     0.670507711     O.2   1  noname
   50   O50       -5.176401107    -0.003158107     1.300181025       O   1  noname
   51   O51       -5.108605384    -1.333029028     1.263092185     O.3   1  noname
   52   H52       -4.159243284    -1.532593430     0.984122985       H   1  noname


@<TRIPOS>BOND
    1      2      3    1
    2      2      4    1
    3      5      6    1
    4      5      7    1
    5      2      5    1
    6      5      8    1
    7      1      2    1
    8      9     10    1
    9      9     11    1
   10      1      9    1
   11     12     13    1
   12     12     14    1
   13      9     12    1
   14     15     16    1
   15     12     15    1
   16     17     18    1
   17     17     19    1
   18     15     17    1
   19     20     21    1
   20     20     22    1
   21     17     20    1
   22     23     24    1
   23     23     25    1
   24     20     23    1
   25     26     27    1
   26     26     28    1
   27      8     26    1
   28     26     29    1
   29     30     31    1
   30     29     30    am
   31     32     33    1
   32     32     34    1
   33     30     32    1
   34     35     36    1
   35     35     37    1
   36     32     35    1
   37     38     39    1
   38     38     40    1
   39     35     38    1
   40     41     42    1
   41     41     43    1
   42     41     44    1
   43      1     41    1
   44     45     46    1
   45     45     47    1
   46     45     48    1
   47      8     45    1
   48     29     49    2
   49     51     52    1
   50     50     51    1
