# Supplementary material for: A Molecular Modeling Study on the Propagation in Free Radical Chain Oxidation of (B)PEI
Source: Nanomaterials (Basel). 2025 Feb 18;15(4):313. doi: 10.3390/nano15040313 (PMC11858157; doi:10.3390/nano15040313)
Supplement: Supplementary file 1 [file nanomaterials-15-00313-s001.zip › Supplementary Materials/Molecular Structures/Table 1/EG NN34 dimethyl N6 pentamer amide N3 HO2(d)_b3lyp.mol2]

#
#	File Created by: Spartan'24 Export
#

@<TRIPOS>MOLECULE
M0001
52 50
SMALL
NO_CHARGES


@<TRIPOS>ATOM
    1   N1        -0.141506009    -1.617553822    -2.747206296     N.3   1  noname
    2   C2         1.221731898    -1.500815934    -2.251163262     C.3   1  noname
    3   H3         1.832930133    -2.215476175    -2.815446256       H   1  noname
    4   H4         1.318721700    -1.756110973    -1.185930104       H   1  noname
    5   C5         1.815160323    -0.127710500    -2.599127894     C.2   1  noname
    6   N6         2.543320284     0.578438770    -1.690468526    N.am   1  noname
    7   C7        -1.115056149    -0.772152716    -2.062964753     C.3   1  noname
    8   H8        -2.042062835    -0.793625059    -2.653516928       H   1  noname
    9   H9        -0.754166263     0.263021954    -2.093093189       H   1  noname
   10   C10       -1.447499155    -1.121741153    -0.597430914     C.3   1  noname
   11   H11       -0.520151619    -1.225110724    -0.018745312       H   1  noname
   12   H12       -1.959758939    -2.100145522    -0.539731803       H   1  noname
   13   N13       -2.216303650    -0.037693985     0.010149765     N.3   1  noname
   14   H14       -3.079888914     0.097409602    -0.516323719       H   1  noname
   15   C15       -2.536383286    -0.253808102     1.417739561     C.3   1  noname
   16   H16       -1.594302444    -0.382390688     1.964533721       H   1  noname
   17   H17       -3.129122589    -1.174980692     1.595520588       H   1  noname
   18   C18       -3.271743213     0.952639074     2.000725734     C.3   1  noname
   19   H19       -4.243386371     1.071537938     1.486402474       H   1  noname
   20   H20       -2.685079425     1.851636052     1.784657600       H   1  noname
   21   N21       -3.393645441     0.825020873     3.460261783     N.3   1  noname
   22   H22       -3.871848855     1.642369697     3.835281730       H   1  noname
   23   H23       -3.982098783     0.024558807     3.690874021       H   1  noname
   24   C24        2.603188905     0.327080713    -0.247508946     C.3   1  noname
   25   H25        3.618209971     0.548074730     0.098366179       H   1  noname
   26   H26        2.438806146    -0.734284334    -0.054126055       H   1  noname
   27   C27        1.592778428     1.163491433     0.552164216     C.3   1  noname
   28   H28        1.867040792     2.225061909     0.495045880       H   1  noname
   29   H29        0.592792185     1.073488285     0.087579836       H   1  noname
   30   N30        1.615253325     0.765881510     1.955407701     N.3   1  noname
   31   H31        1.342175677    -0.216603692     2.016056578       H   1  noname
   32   C32        0.686522808     1.545432954     2.778283731     C.3   1  noname
   33   H33        1.060045752     2.573283458     2.858988184       H   1  noname
   34   H34       -0.318213013     1.612564228     2.319686804       H   1  noname
   35   C35        0.545865673     0.947524468     4.179696347     C.3   1  noname
   36   H36        1.489045994     1.077372127     4.723405978       H   1  noname
   37   H37        0.391236857    -0.147256417     4.082670817       H   1  noname
   38   N38       -0.524476186     1.633669651     4.903394907     N.3   1  noname
   39   H39       -1.429324055     1.332115671     4.529624348       H   1  noname
   40   H40       -0.507798052     1.352230911     5.882086926       H   1  noname
   41   C41       -0.557821959    -3.002990853    -2.928911267     C.3   1  noname
   42   H42       -1.575637960    -3.019376477    -3.333880287       H   1  noname
   43   H43       -0.549944539    -3.604634719    -2.001052824       H   1  noname
   44   H44        0.104384193    -3.482043609    -3.656364807       H   1  noname
   45   C45        3.137561518     1.834888199    -2.157046027     C.3   1  noname
   46   H46        2.413827166     2.658742847    -2.135440602       H   1  noname
   47   H47        3.478051183     1.711506685    -3.185027403       H   1  noname
   48   H48        3.983291080     2.086011790    -1.511231016       H   1  noname
   49   O49        1.684035177     0.302117325    -3.755971882     O.2   1  noname
   50   O50        1.761567099    -2.538916269    -5.304424972       O   1  noname
   51   O51        1.111172359    -1.452637005    -5.714189004     O.3   1  noname
   52   H52        1.198503075    -0.799112239    -4.952281363       H   1  noname


@<TRIPOS>BOND
    1      2      3    1
    2      2      4    1
    3      2      5    1
    4      5      6    am
    5      1      2    1
    6      7      8    1
    7      7      9    1
    8      1      7    1
    9     10     11    1
   10     10     12    1
   11      7     10    1
   12     13     14    1
   13     10     13    1
   14     15     16    1
   15     15     17    1
   16     13     15    1
   17     18     19    1
   18     18     20    1
   19     15     18    1
   20     21     22    1
   21     21     23    1
   22     18     21    1
   23     24     25    1
   24     24     26    1
   25      6     24    1
   26     27     28    1
   27     27     29    1
   28     24     27    1
   29     30     31    1
   30     27     30    1
   31     32     33    1
   32     32     34    1
   33     30     32    1
   34     35     36    1
   35     35     37    1
   36     32     35    1
   37     38     39    1
   38     38     40    1
   39     35     38    1
   40     41     42    1
   41     41     43    1
   42     41     44    1
   43      1     41    1
   44     45     46    1
   45     45     47    1
   46     45     48    1
   47      6     45    1
   48      5     49    2
   49     51     52    1
   50     50     51    1
