# Supplementary material for: A Molecular Modeling Study on the Propagation in Free Radical Chain Oxidation of (B)PEI
Source: Nanomaterials (Basel). 2025 Feb 18;15(4):313. doi: 10.3390/nano15040313 (PMC11858157; doi:10.3390/nano15040313)
Supplement: Supplementary file 1 [file nanomaterials-15-00313-s001.zip › Supplementary Materials/Molecular Structures/Table 1/EG NN34 dimethyl N6 pentamer diamide N1 HO2(d)_b3lyp.mol2]

#
#	File Created by: Spartan'24 Export
#

@<TRIPOS>MOLECULE
M0001
51 49
SMALL
NO_CHARGES


@<TRIPOS>ATOM
    1   N1         0.627679064     1.435091986    -2.958084881     N.3   1  noname
    2   C2        -0.721330471     1.237984602    -2.424681580     C.3   1  noname
    3   H3        -1.408059168     1.827958307    -3.043518277       H   1  noname
    4   H4        -0.823089217     1.624066257    -1.392081774       H   1  noname
    5   C5        -1.180021025    -0.224919636    -2.489678578     C.3   1  noname
    6   H6        -0.580690828    -0.859661529    -1.814517618       H   1  noname
    7   H7        -0.994695318    -0.581352687    -3.509213095       H   1  noname
    8   N8        -2.615349666    -0.379731948    -2.223872658     N.3   1  noname
    9   C9         1.689685439     0.690825954    -2.276321123     C.3   1  noname
   10   H10        2.611947117     0.834947924    -2.856420904       H   1  noname
   11   H11        1.459088410    -0.377643196    -2.323997739       H   1  noname
   12   C12        1.947481823     1.035342685    -0.793566943     C.3   1  noname
   13   H13        0.984051059     1.112587598    -0.275423408       H   1  noname
   14   H14        2.430268959     2.026451595    -0.701061468       H   1  noname
   15   N15        2.692497280    -0.044255773    -0.145210429     N.3   1  noname
   16   H16        3.627280769    -0.116611791    -0.539537077       H   1  noname
   17   C17        2.747388054     0.015469593     1.318089797     C.3   1  noname
   18   H18        1.940892292     0.665237726     1.673012588       H   1  noname
   19   H19        3.683337291     0.460883546     1.697753860       H   1  noname
   20   C20        2.527513446    -1.377707395     1.922679537     C.3   1  noname
   21   H21        3.390745523    -2.027029704     1.706021778       H   1  noname
   22   H22        1.670377587    -1.827390277     1.414916546       H   1  noname
   23   N23        2.211696218    -1.308061849     3.366576728     N.3   1  noname
   24   H24        1.757619362    -2.179051443     3.641250498       H   1  noname
   25   H25        3.067649536    -1.242289789     3.915723446       H   1  noname
   26   C26       -3.047311311     0.032135491    -0.895744908     C.3   1  noname
   27   H27       -4.102767337    -0.244816370    -0.783852775       H   1  noname
   28   H28       -3.000339061     1.125284155    -0.815430820       H   1  noname
   29   C29       -2.278295522    -0.591076878     0.282947483     C.2   1  noname
   30   N30       -1.947297624     0.246815217     1.281196464    N.am   1  noname
   31   H31       -2.234841143     1.221256988     1.288929602       H   1  noname
   32   C32       -1.173732507    -0.154861000     2.437910134     C.3   1  noname
   33   H33       -1.753474795    -0.803025195     3.108851766       H   1  noname
   34   H34       -0.304504598    -0.736296634     2.125856614       H   1  noname
   35   C35       -0.757192172     1.110434383     3.191539568     C.2   1  noname
   36   N36        0.314702058     0.952482439     3.999272387    N.am   1  noname
   37   H37        0.962371705     0.155053558     3.886230691       H   1  noname
   38   H38        0.630667182     1.775013094     4.496826810       H   1  noname
   39   C39        0.932279065     2.848564051    -3.136332806     C.3   1  noname
   40   H40        1.932723438     2.954340403    -3.570868378       H   1  noname
   41   H41        0.901856120     3.443483324    -2.203736004       H   1  noname
   42   H42        0.212430676     3.292574158    -3.833918564       H   1  noname
   43   C43       -3.099709087    -1.701580064    -2.623909814     C.3   1  noname
   44   H44       -2.607330029    -2.534305408    -2.099825147       H   1  noname
   45   H45       -2.943241268    -1.823965528    -3.702250059       H   1  noname
   46   H46       -4.176608780    -1.764219405    -2.431973534       H   1  noname
   47   O47       -1.397411596     2.153394397     3.063160599     O.2   1  noname
   48   O48       -0.335092410    -3.185342241     2.914570369       O   1  noname
   49   O49       -0.435863985    -3.533950921     1.633662033     O.3   1  noname
   50   H50       -1.063528454    -2.861854779     1.218472093       H   1  noname
   51   O51       -1.972452104    -1.796677990     0.279578966     O.2   1  noname


@<TRIPOS>BOND
    1      2      3    1
    2      2      4    1
    3      5      6    1
    4      5      7    1
    5      2      5    1
    6      5      8    1
    7      1      2    1
    8      9     10    1
    9      9     11    1
   10      1      9    1
   11     12     13    1
   12     12     14    1
   13      9     12    1
   14     15     16    1
   15     12     15    1
   16     17     18    1
   17     17     19    1
   18     15     17    1
   19     20     21    1
   20     20     22    1
   21     17     20    1
   22     23     24    1
   23     23     25    1
   24     20     23    1
   25     26     27    1
   26     26     28    1
   27      8     26    1
   28     26     29    1
   29     30     31    1
   30     29     30    am
   31     32     33    1
   32     32     34    1
   33     30     32    1
   34     32     35    1
   35     36     37    1
   36     36     38    1
   37     35     36    am
   38     39     40    1
   39     39     41    1
   40     39     42    1
   41      1     39    1
   42     43     44    1
   43     43     45    1
   44     43     46    1
   45      8     43    1
   46     35     47    2
   47     49     50    1
   48     48     49    1
   49     29     51    2
