# Supplementary material for: A Molecular Modeling Study on the Propagation in Free Radical Chain Oxidation of (B)PEI
Source: Nanomaterials (Basel). 2025 Feb 18;15(4):313. doi: 10.3390/nano15040313 (PMC11858157; doi:10.3390/nano15040313)
Supplement: Supplementary file 1 [file nanomaterials-15-00313-s001.zip › Supplementary Materials/Molecular Structures/Table 1/EG NN34 dimethyl N6 pentamer HO2(d) N1a_b3lyp.mol2]

#
#	File Created by: Spartan'24 Export
#

@<TRIPOS>MOLECULE
M0001
53 51
SMALL
NO_CHARGES


@<TRIPOS>ATOM
    1   N1         0.257040496     1.746095535    -3.011437869     N.3   1  noname
    2   C2        -1.118527513     1.466174248    -2.587792074     C.3   1  noname
    3   H3        -1.787041613     2.045448870    -3.234102119       H   1  noname
    4   H4        -1.312212100     1.826099364    -1.561899692       H   1  noname
    5   C5        -1.505705027    -0.014890181    -2.721445682     C.3   1  noname
    6   H6        -0.722361820    -0.666574313    -2.298359776       H   1  noname
    7   H7        -1.543137673    -0.252820068    -3.790339657       H   1  noname
    8   N8        -2.825951096    -0.300213702    -2.152914658     N.3   1  noname
    9   C9         1.304982107     1.087090881    -2.230811397     C.3   1  noname
   10   H10        2.270269243     1.389126117    -2.657693465       H   1  noname
   11   H11        1.235474171     0.004799394    -2.378511416       H   1  noname
   12   C12        1.307656395     1.363072429    -0.711259837     C.3   1  noname
   13   H13        0.317683008     1.144530397    -0.297376129       H   1  noname
   14   H14        1.513084171     2.425633478    -0.501228365       H   1  noname
   15   N15        2.258352309     0.480226170    -0.017997846     N.3   1  noname
   16   H16        3.208674345     0.662916667    -0.345546628       H   1  noname
   17   C17        2.211479231     0.601742926     1.446419056     C.3   1  noname
   18   H18        1.179636731     0.423867966     1.766483352       H   1  noname
   19   H19        2.477482373     1.621687770     1.778226810       H   1  noname
   20   C20        3.114896935    -0.427640278     2.127120407     C.3   1  noname
   21   H21        4.160326188    -0.274256752     1.807577912       H   1  noname
   22   H22        2.828197767    -1.428036959     1.788842754       H   1  noname
   23   N23        2.921408913    -0.369701210     3.582742081     N.3   1  noname
   24   H24        3.445943253    -1.122379858     4.024959260       H   1  noname
   25   H25        3.306863125     0.498486211     3.953745870       H   1  noname
   26   C26       -2.925255077    -0.195006369    -0.695507111     C.3   1  noname
   27   H27       -3.978408668    -0.328797860    -0.421832802       H   1  noname
   28   H28       -2.672409516     0.834099549    -0.408012456       H   1  noname
   29   C29       -2.067760258    -1.153005191     0.157588320     C.3   1  noname
   30   H30       -2.447325016    -2.179915156     0.080092945       H   1  noname
   31   H31       -1.029321305    -1.180008547    -0.226208502       H   1  noname
   32   N32       -2.121193092    -0.747802994     1.560131558     N.3   1  noname
   33   H33       -1.895407553     0.246250860     1.617266520       H   1  noname
   34   C34       -1.187321574    -1.479682760     2.413292432     C.3   1  noname
   35   H35       -1.510156483    -2.524848175     2.486223214       H   1  noname
   36   H36       -0.161571039    -1.505055246     1.989709704       H   1  noname
   37   C37       -1.126194358    -0.872534273     3.816563654     C.3   1  noname
   38   H38       -2.088213386    -1.033611049     4.316557339       H   1  noname
   39   H39       -1.007436210     0.227000237     3.720261919       H   1  noname
   40   N40       -0.067592824    -1.513558849     4.597784374     N.3   1  noname
   41   H41        0.843379569    -1.161588236     4.290031408       H   1  noname
   42   H42       -0.159145525    -1.244786461     5.575746609       H   1  noname
   43   C43        0.485032929     3.174601624    -3.189454750     C.3   1  noname
   44   H44        1.500582425     3.339481079    -3.566623612       H   1  noname
   45   H45        0.362091494     3.777293890    -2.268795384       H   1  noname
   46   H46       -0.217626317     3.565005137    -3.933984725       H   1  noname
   47   C47       -3.388652722    -1.541389978    -2.671247488     C.3   1  noname
   48   H48       -2.790669841    -2.444583728    -2.446193277       H   1  noname
   49   H49       -3.485586156    -1.471994085    -3.760727765       H   1  noname
   50   H50       -4.390186236    -1.688294449    -2.251749007       H   1  noname
   51   O51        3.998225687    -1.688945554    -1.071921622     O.2   1  noname
   52   O52        2.709569171    -2.004746683    -0.928714033       O   1  noname
   53   H53        2.314037960    -1.134061837    -0.557678352       H   1  noname


@<TRIPOS>BOND
    1      2      3    1
    2      2      4    1
    3      5      6    1
    4      5      7    1
    5      2      5    1
    6      5      8    1
    7      1      2    1
    8      9     10    1
    9      9     11    1
   10      1      9    1
   11     12     13    1
   12     12     14    1
   13      9     12    1
   14     15     16    1
   15     12     15    1
   16     17     18    1
   17     17     19    1
   18     15     17    1
   19     20     21    1
   20     20     22    1
   21     17     20    1
   22     23     24    1
   23     23     25    1
   24     20     23    1
   25     26     27    1
   26     26     28    1
   27      8     26    1
   28     29     30    1
   29     29     31    1
   30     26     29    1
   31     32     33    1
   32     29     32    1
   33     34     35    1
   34     34     36    1
   35     32     34    1
   36     37     38    1
   37     37     39    1
   38     34     37    1
   39     40     41    1
   40     40     42    1
   41     37     40    1
   42     43     44    1
   43     43     45    1
   44     43     46    1
   45      1     43    1
   46     47     48    1
   47     47     49    1
   48     47     50    1
   49      8     47    1
   50     51     52    2
   51     52     53    1
