# Supplementary material for: A Molecular Modeling Study on the Propagation in Free Radical Chain Oxidation of (B)PEI
Source: Nanomaterials (Basel). 2025 Feb 18;15(4):313. doi: 10.3390/nano15040313 (PMC11858157; doi:10.3390/nano15040313)
Supplement: Supplementary file 1 [file nanomaterials-15-00313-s001.zip › Supplementary Materials/Molecular Structures/Table 1/EG NN34 dimethyl N6 pentamer HO2(d) N2b_b3lyp.mol2]

#
#	File Created by: Spartan'24 Export
#

@<TRIPOS>MOLECULE
M0001
53 51
SMALL
NO_CHARGES


@<TRIPOS>ATOM
    1   N1         0.545280756     1.440277647    -2.854305346     N.3   1  noname
    2   C2        -0.875172258     1.319614282    -2.464806791     C.3   1  noname
    3   H3        -1.459824400     1.927715928    -3.162640945       H   1  noname
    4   H4        -1.039002663     1.755126231    -1.469175518       H   1  noname
    5   C5        -1.401611673    -0.123850534    -2.525735473     C.3   1  noname
    6   H6        -0.674076892    -0.822711578    -2.082087466       H   1  noname
    7   H7        -1.486261884    -0.409029750    -3.580908740       H   1  noname
    8   N8        -2.730132618    -0.249396682    -1.924534101     N.3   1  noname
    9   C9         1.499579266     0.754487608    -1.951126267     C.3   1  noname
   10   H10        2.494859355     0.913729314    -2.381000810       H   1  noname
   11   H11        1.314899641    -0.322100937    -1.995340012       H   1  noname
   12   C12        1.484706659     1.169582643    -0.469375406     C.3   1  noname
   13   H13        0.471121522     1.068983991    -0.063746277       H   1  noname
   14   H14        1.764266961     2.233647648    -0.355382496       H   1  noname
   15   N15        2.337015959     0.260690743     0.291821045     N.3   1  noname
   16   H16        3.304439834     0.364816773    -0.012592670       H   1  noname
   17   C17        2.257296733     0.436716413     1.738672725     C.3   1  noname
   18   H18        1.204896867     0.353672075     2.033877225       H   1  noname
   19   H19        2.601751846     1.434296917     2.081017337       H   1  noname
   20   C20        3.045088004    -0.657186622     2.459302103     C.3   1  noname
   21   H21        4.109818418    -0.592461256     2.168516867       H   1  noname
   22   H22        2.677598612    -1.628074557     2.112204644       H   1  noname
   23   N23        2.828257621    -0.576645372     3.910940536     N.3   1  noname
   24   H24        3.330642789    -1.332532316     4.373362420       H   1  noname
   25   H25        3.225374493     0.289197653     4.275333685       H   1  noname
   26   C26       -2.776716874    -0.106377858    -0.466138390     C.3   1  noname
   27   H27       -3.829570205    -0.131580826    -0.162842063       H   1  noname
   28   H28       -2.415173677     0.898078271    -0.208650218       H   1  noname
   29   C29       -1.996098582    -1.128377665     0.384272502     C.3   1  noname
   30   H30       -2.435413655    -2.128748672     0.276890428       H   1  noname
   31   H31       -0.951306757    -1.208063232     0.026681933       H   1  noname
   32   N32       -2.065324774    -0.746836625     1.792775808     N.3   1  noname
   33   H33       -1.782580510     0.230715564     1.876440162       H   1  noname
   34   C34       -1.195523859    -1.547515457     2.653469313     C.3   1  noname
   35   H35       -1.558307278    -2.582322761     2.662271326       H   1  noname
   36   H36       -0.153391011    -1.589583406     2.276958003       H   1  noname
   37   C37       -1.181525919    -1.005357701     4.084277258     C.3   1  noname
   38   H38       -2.162084345    -1.178581118     4.542311281       H   1  noname
   39   H39       -1.048567891     0.095619777     4.043372582       H   1  noname
   40   N40       -0.155761461    -1.693463048     4.869712941     N.3   1  noname
   41   H41        0.766794426    -1.342949290     4.595236864       H   1  noname
   42   H42       -0.268729405    -1.456340058     5.853765642       H   1  noname
   43   C43        0.910300194     2.847702059    -3.085383346     C.3   1  noname
   44   H44        1.947310719     2.894107501    -3.426807084       H   1  noname
   45   H45        0.794788663     3.475298094    -2.187975480       H   1  noname
   46   H46        0.271483092     3.258118343    -3.873643552       H   1  noname
   47   C47       -3.432669141    -1.436978407    -2.399364604     C.3   1  noname
   48   H48       -2.925228670    -2.391327027    -2.165451152       H   1  noname
   49   H49       -3.550652360    -1.381852216    -3.487540202       H   1  noname
   50   H50       -4.432237022    -1.469948380    -1.952760065       H   1  noname
   51   O51        2.580749558     0.761416231    -5.132129563     O.2   1  noname
   52   O52        1.316150339     0.342663816    -5.202028490       O   1  noname
   53   H53        0.898473459     0.713917830    -4.340012103       H   1  noname


@<TRIPOS>BOND
    1      2      3    1
    2      2      4    1
    3      5      6    1
    4      5      7    1
    5      2      5    1
    6      5      8    1
    7      1      2    1
    8      9     10    1
    9      9     11    1
   10      1      9    1
   11     12     13    1
   12     12     14    1
   13      9     12    1
   14     15     16    1
   15     12     15    1
   16     17     18    1
   17     17     19    1
   18     15     17    1
   19     20     21    1
   20     20     22    1
   21     17     20    1
   22     23     24    1
   23     23     25    1
   24     20     23    1
   25     26     27    1
   26     26     28    1
   27      8     26    1
   28     29     30    1
   29     29     31    1
   30     26     29    1
   31     32     33    1
   32     29     32    1
   33     34     35    1
   34     34     36    1
   35     32     34    1
   36     37     38    1
   37     37     39    1
   38     34     37    1
   39     40     41    1
   40     40     42    1
   41     37     40    1
   42     43     44    1
   43     43     45    1
   44     43     46    1
   45      1     43    1
   46     47     48    1
   47     47     49    1
   48     47     50    1
   49      8     47    1
   50     51     52    2
   51     52     53    1
