# Supplementary material for: A Molecular Modeling Study on the Propagation in Free Radical Chain Oxidation of (B)PEI
Source: Nanomaterials (Basel). 2025 Feb 18;15(4):313. doi: 10.3390/nano15040313 (PMC11858157; doi:10.3390/nano15040313)
Supplement: Supplementary file 1 [file nanomaterials-15-00313-s001.zip › Supplementary Materials/Molecular Structures/Table 1/EG NN34 dimethyl N6 pentamer N1 amide N1b ROOH HO2(d)_b3lyp.mol2]

#
#	File Created by: Spartan'24 Export
#

@<TRIPOS>MOLECULE
M0001
54 52
SMALL
NO_CHARGES


@<TRIPOS>ATOM
    1   N1         0.985897713     1.444696953    -3.371409473     N.3   1  noname
    2   C2        -0.334520553     1.121590851    -2.824177877     C.3   1  noname
    3   H3        -1.085370866     1.523447619    -3.515437133       H   1  noname
    4   H4        -0.509187899     1.622671301    -1.852889908       H   1  noname
    5   C5        -0.575428456    -0.386007017    -2.690575584     C.3   1  noname
    6   H6         0.138645112    -0.827962948    -1.973227667       H   1  noname
    7   H7        -0.361870862    -0.843627461    -3.664052822       H   1  noname
    8   N8        -1.961596140    -0.713203219    -2.342164808     N.3   1  noname
    9   C9         2.121700688     0.856568548    -2.656373266     C.3   1  noname
   10   H10        3.029129200     1.134822918    -3.208299366       H   1  noname
   11   H11        2.044675662    -0.233066669    -2.712875443       H   1  noname
   12   C12        2.274000921     1.218490368    -1.158065248     C.3   1  noname
   13   H13        1.280841776     1.356873489    -0.716969593       H   1  noname
   14   H14        2.797973507     2.183887552    -1.034562516       H   1  noname
   15   N15        2.905943043     0.117799374    -0.425694849     N.3   1  noname
   16   H16        3.892238309     0.057708185    -0.676359433       H   1  noname
   17   C17        2.760842809     0.203479310     1.023357740     C.3   1  noname
   18   H18        1.703503678     0.376269255     1.245721463       H   1  noname
   19   H19        3.319525066     1.046621939     1.479979737       H   1  noname
   20   C20        3.176700399    -1.106995664     1.692842090     C.3   1  noname
   21   H21        4.268928588    -1.243926683     1.611267758       H   1  noname
   22   H22        2.705807830    -1.933222133     1.149917694       H   1  noname
   23   N23        2.698994321    -1.141012407     3.090103620     N.3   1  noname
   24   H24        3.116502118    -1.935355055     3.574418722       H   1  noname
   25   H25        3.030882603    -0.312131553     3.583985905       H   1  noname
   26   C26       -2.440015645    -0.161657466    -1.073702567     C.3   1  noname
   27   H27       -3.470500627    -0.505288140    -0.927941042       H   1  noname
   28   H28       -2.490899833     0.931882226    -1.166590095       H   1  noname
   29   C29       -1.628856895    -0.502329782     0.193797492     C.3   1  noname
   30   H30       -1.589309668    -1.589021033     0.337562266       H   1  noname
   31   H31       -0.593102443    -0.149293534     0.082649086       H   1  noname
   32   N32       -2.292491339     0.088285666     1.358622029     N.3   1  noname
   33   H33       -2.583338944     1.044396607     1.173659133       H   1  noname
   34   C34       -1.603376806     0.044018889     2.602656151     C.3   1  noname
   35   H35       -2.223668797     0.561251251     3.343720033       H   1  noname
   36   C36       -1.437602889    -1.408620427     3.092822868     C.2   1  noname
   37   N37       -0.200189241    -1.881029902     3.302666267    N.am   1  noname
   38   H38        0.682906040    -1.367564402     3.172083999       H   1  noname
   39   H39       -0.144230704    -2.832497582     3.643684244       H   1  noname
   40   C40        1.125270063     2.876254885    -3.600627731     C.3   1  noname
   41   H41        2.097557662     3.080499174    -4.063325976       H   1  noname
   42   H42        1.046260455     3.494198230    -2.685348587       H   1  noname
   43   H43        0.344592658     3.213572233    -4.292635310       H   1  noname
   44   C44       -2.213613619    -2.143486963    -2.467480455     C.3   1  noname
   45   H45       -1.601066395    -2.776291799    -1.796850476       H   1  noname
   46   H46       -2.007630861    -2.458884846    -3.496611343       H   1  noname
   47   H47       -3.268045667    -2.350578675    -2.255091008       H   1  noname
   48   O48       -2.453409604    -2.088974110     3.286535326     O.2   1  noname
   49   O49       -0.437897135     2.042788897     2.287469130     O.3   1  noname
   50   O50       -0.275863602     0.637254528     2.616053329     O.3   1  noname
   51   H51       -0.387798247     2.438067509     3.177936950       H   1  noname
   52   O52       -4.545246439     0.354125929     3.852468833       O   1  noname
   53   O53       -4.859095991    -0.862407038     3.415645665     O.3   1  noname
   54   H54       -3.974094055    -1.317087179     3.257712043       H   1  noname


@<TRIPOS>BOND
    1      2      3    1
    2      2      4    1
    3      5      6    1
    4      5      7    1
    5      2      5    1
    6      5      8    1
    7      1      2    1
    8      9     10    1
    9      9     11    1
   10      1      9    1
   11     12     13    1
   12     12     14    1
   13      9     12    1
   14     15     16    1
   15     12     15    1
   16     17     18    1
   17     17     19    1
   18     15     17    1
   19     20     21    1
   20     20     22    1
   21     17     20    1
   22     23     24    1
   23     23     25    1
   24     20     23    1
   25     26     27    1
   26     26     28    1
   27      8     26    1
   28     29     30    1
   29     29     31    1
   30     26     29    1
   31     32     33    1
   32     29     32    1
   33     34     35    1
   34     32     34    1
   35     34     36    1
   36     37     38    1
   37     37     39    1
   38     36     37    am
   39     40     41    1
   40     40     42    1
   41     40     43    1
   42      1     40    1
   43     44     45    1
   44     44     46    1
   45     44     47    1
   46      8     44    1
   47     36     48    2
   48     49     50    1
   49     49     51    1
   50     34     50    1
   51     53     54    1
   52     52     53    1
