# Supplementary material for: A Molecular Modeling Study on the Propagation in Free Radical Chain Oxidation of (B)PEI
Source: Nanomaterials (Basel). 2025 Feb 18;15(4):313. doi: 10.3390/nano15040313 (PMC11858157; doi:10.3390/nano15040313)
Supplement: Supplementary file 1 [file nanomaterials-15-00313-s001.zip › Supplementary Materials/Molecular Structures/Table 1/EG NN34 dimethyl N6 pentamer N12 diamide N1b ROOH HO2(d)_b3lyp.mol2]

#
#	File Created by: Spartan'24 Export
#

@<TRIPOS>MOLECULE
M0001
53 51
SMALL
NO_CHARGES


@<TRIPOS>ATOM
    1   N1         1.226795573     0.944450940    -3.249928066     N.3   1  noname
    2   C2        -0.138912889     1.016086442    -2.729062946     C.3   1  noname
    3   H3        -0.760658706     1.518403621    -3.477807251       H   1  noname
    4   H4        -0.206420796     1.631129288    -1.812488868       H   1  noname
    5   C5        -0.736813173    -0.378664016    -2.495334063     C.3   1  noname
    6   H6        -0.132684713    -0.956516873    -1.781409727       H   1  noname
    7   H7        -0.688075633    -0.911750105    -3.449856585       H   1  noname
    8   N8        -2.148657554    -0.328222238    -2.095807550     N.3   1  noname
    9   C9         2.248296455     0.521609438    -2.288730051     C.3   1  noname
   10   H10        3.173239960     0.321178907    -2.844556739       H   1  noname
   11   H11        1.947527559    -0.437256458    -1.855158126       H   1  noname
   12   C12        2.582689706     1.504977964    -1.143314663     C.3   1  noname
   13   H13        1.663219493     1.812245396    -0.618352623       H   1  noname
   14   H14        3.011646094     2.419661315    -1.570107746       H   1  noname
   15   N15        3.549444937     0.922093638    -0.198853042     N.3   1  noname
   16   H16        4.303745152     1.580523486    -0.036325921       H   1  noname
   17   C17        3.000886192     0.514162924     1.093564925     C.3   1  noname
   18   H18        2.322224071     1.270453576     1.532284773       H   1  noname
   19   H19        3.845116626     0.403373459     1.788137922       H   1  noname
   20   C20        2.255931647    -0.821462649     1.023704803     C.3   1  noname
   21   H21        2.924070148    -1.574538019     0.579853697       H   1  noname
   22   H22        1.383055072    -0.738643276     0.367906622       H   1  noname
   23   N23        1.751883397    -1.202122071     2.355718484     N.3   1  noname
   24   H24        1.185641890    -2.051582250     2.281191371       H   1  noname
   25   H25        2.534882845    -1.441233667     2.965426927       H   1  noname
   26   C26       -2.427648705     0.246878975    -0.802165331     C.3   1  noname
   27   H27       -3.517732045     0.341350410    -0.688678297       H   1  noname
   28   H28       -2.031718340     1.269490375    -0.753662085       H   1  noname
   29   C29       -1.908863143    -0.502186026     0.445896701     C.2   1  noname
   30   N30       -2.145754598     0.139705140     1.619049710    N.am   1  noname
   31   H31       -2.787828650     0.924316619     1.610408962       H   1  noname
   32   C32       -1.950580759    -0.442709812     2.933627782     C.3   1  noname
   33   H33       -1.324635179    -1.331637580     2.831848490       H   1  noname
   34   C34       -1.290814879     0.588542312     3.884902739     C.2   1  noname
   35   N35        0.046799323     0.660835858     3.812792875    N.am   1  noname
   36   H36        0.643192617     0.017038754     3.251525221       H   1  noname
   37   H37        0.494905761     1.325944701     4.431649302       H   1  noname
   38   C38        1.605491092     2.125360317    -4.014677751     C.3   1  noname
   39   H39        2.609017492     1.979542026    -4.431333557       H   1  noname
   40   H40        1.614412692     3.068681357    -3.435630718       H   1  noname
   41   H41        0.911087747     2.259447020    -4.852032643       H   1  noname
   42   C42       -2.871570807    -1.567928353    -2.365279078     C.3   1  noname
   43   H43       -2.503470059    -2.434950111    -1.795685991       H   1  noname
   44   H44       -2.796883497    -1.800397030    -3.433717495       H   1  noname
   45   H45       -3.932264999    -1.424743221    -2.128030085       H   1  noname
   46   O46       -1.985447744     1.287031412     4.633399370     O.2   1  noname
   47   O47       -0.041725003    -3.739462253     2.469141461       O   1  noname
   48   O48       -1.087777209    -3.912302208     1.670114806     O.3   1  noname
   49   H49       -1.191248747    -3.041806217     1.183649919       H   1  noname
   50   O50       -1.294051699    -1.572658181     0.365461689     O.2   1  noname
   51   O51       -3.160015407    -0.923063453     3.484957301     O.3   1  noname
   52   O52       -4.103790035     0.190388727     3.512881521     O.3   1  noname
   53   H53       -3.669158574     0.730931673     4.218889623       H   1  noname


@<TRIPOS>BOND
    1      2      3    1
    2      2      4    1
    3      5      6    1
    4      5      7    1
    5      2      5    1
    6      5      8    1
    7      1      2    1
    8      9     10    1
    9      9     11    1
   10      1      9    1
   11     12     13    1
   12     12     14    1
   13      9     12    1
   14     15     16    1
   15     12     15    1
   16     17     18    1
   17     17     19    1
   18     15     17    1
   19     20     21    1
   20     20     22    1
   21     17     20    1
   22     23     24    1
   23     23     25    1
   24     20     23    1
   25     26     27    1
   26     26     28    1
   27      8     26    1
   28     26     29    1
   29     30     31    1
   30     29     30    am
   31     32     33    1
   32     30     32    1
   33     32     34    1
   34     35     36    1
   35     35     37    1
   36     34     35    am
   37     38     39    1
   38     38     40    1
   39     38     41    1
   40      1     38    1
   41     42     43    1
   42     42     44    1
   43     42     45    1
   44      8     42    1
   45     34     46    2
   46     48     49    1
   47     47     48    1
   48     29     50    2
   49     32     51    1
   50     52     53    1
   51     51     52    1
