# Supplementary material for: A Molecular Modeling Study on the Propagation in Free Radical Chain Oxidation of (B)PEI
Source: Nanomaterials (Basel). 2025 Feb 18;15(4):313. doi: 10.3390/nano15040313 (PMC11858157; doi:10.3390/nano15040313)
Supplement: Supplementary file 1 [file nanomaterials-15-00313-s001.zip › Supplementary Materials/Molecular Structures/Table 1/EG NN34 dimethyl N6 pentamer N1a ROO(d)_b3lyp.mol2]

#
#	File Created by: Spartan'24 Export
#

@<TRIPOS>MOLECULE
M0001
51 50
SMALL
NO_CHARGES


@<TRIPOS>ATOM
    1   N1         0.437966507     1.455495755    -3.108688798     N.3   1  noname
    2   C2        -0.930177308     1.307061247    -2.603890850     C.3   1  noname
    3   H3        -1.568275838     2.003028559    -3.159751012       H   1  noname
    4   H4        -1.014128472     1.606205343    -1.544568900       H   1  noname
    5   C5        -1.486114895    -0.109637633    -2.817978204     C.3   1  noname
    6   H6        -0.752610115    -0.864961394    -2.486822740       H   1  noname
    7   H7        -1.603687524    -0.259384186    -3.897243246       H   1  noname
    8   N8        -2.798836350    -0.311920274    -2.198677434     N.3   1  noname
    9   C9         1.462154114     0.735372878    -2.346869037     C.3   1  noname
   10   H10        2.401201213     0.809682003    -2.913958308       H   1  noname
   11   H11        1.202642389    -0.327318550    -2.320013649       H   1  noname
   12   C12        1.710681054     1.178923573    -0.888350281     C.3   1  noname
   13   H13        0.752858608     1.275281614    -0.364519877       H   1  noname
   14   H14        2.184650069     2.177613260    -0.856882148       H   1  noname
   15   N15        2.478686232     0.152992195    -0.182480901     N.3   1  noname
   16   H16        3.396098057     0.057451640    -0.617732126       H   1  noname
   17   C17        2.635952334     0.403375950     1.247795550     C.3   1  noname
   18   H18        1.645234298     0.585850305     1.676397382       H   1  noname
   19   H19        3.243411387     1.303654807     1.474287189       H   1  noname
   20   C20        3.239938647    -0.814342719     1.949531774     C.3   1  noname
   21   H21        4.287192827    -0.951008285     1.624720378       H   1  noname
   22   H22        2.687121108    -1.703781103     1.629056872       H   1  noname
   23   N23        3.096328490    -0.687180510     3.410525602     N.3   1  noname
   24   H24        3.579090205    -1.457699826     3.870759548       H   1  noname
   25   H25        3.558760950     0.164869213     3.727892664       H   1  noname
   26   C26       -2.840280895    -0.197985920    -0.738972926     C.3   1  noname
   27   H27       -3.870879824    -0.391509560    -0.419197217       H   1  noname
   28   H28       -2.632194605     0.844672172    -0.463851290       H   1  noname
   29   C29       -1.892251675    -1.101439289     0.073338988     C.3   1  noname
   30   H30       -2.140859447    -2.159812298    -0.082638563       H   1  noname
   31   H31       -0.853452412    -0.967021067    -0.279288783       H   1  noname
   32   N32       -2.015996472    -0.794317795     1.499933495     N.3   1  noname
   33   H33       -1.997580849     0.218587392     1.611094747       H   1  noname
   34   C34       -0.914497957    -1.350245708     2.276368174     C.3   1  noname
   35   H35       -0.978864502    -2.444785822     2.258734842       H   1  noname
   36   H36        0.076491105    -1.085404525     1.867552097       H   1  noname
   37   C37       -0.962066928    -0.930703065     3.739771037     C.3   1  noname
   38   H38       -1.883593147    -1.260414820     4.226057924       H   1  noname
   39   N39        0.179964217    -1.338553525     4.445891532     N.3   1  noname
   40   H40        1.062567586    -0.994013461     4.047293079       H   1  noname
   41   H41        0.130703006    -1.100933839     5.432010420       H   1  noname
   42   C42        0.781543675     2.851463269    -3.350718578     C.3   1  noname
   43   H43        1.799686287     2.912072985    -3.752253008       H   1  noname
   44   H44        0.732405052     3.495972547    -2.452881103       H   1  noname
   45   H45        0.098825572     3.272553451    -4.097721320       H   1  noname
   46   C46       -3.437002799    -1.527369758    -2.688845532     C.3   1  noname
   47   H47       -2.881676426    -2.458373375    -2.464006472       H   1  noname
   48   H48       -3.550219003    -1.466497748    -3.777436164       H   1  noname
   49   H49       -4.436693998    -1.619246018    -2.250328231       H   1  noname
   50   O50       -1.200648421     0.594927318     3.803912416     O.3   1  noname
   51   O51       -0.219565126     1.268754601     3.233640988       O   1  noname


@<TRIPOS>BOND
    1      2      3    1
    2      2      4    1
    3      5      6    1
    4      5      7    1
    5      2      5    1
    6      5      8    1
    7      1      2    1
    8      9     10    1
    9      9     11    1
   10      1      9    1
   11     12     13    1
   12     12     14    1
   13      9     12    1
   14     15     16    1
   15     12     15    1
   16     17     18    1
   17     17     19    1
   18     15     17    1
   19     20     21    1
   20     20     22    1
   21     17     20    1
   22     23     24    1
   23     23     25    1
   24     20     23    1
   25     26     27    1
   26     26     28    1
   27      8     26    1
   28     29     30    1
   29     29     31    1
   30     26     29    1
   31     32     33    1
   32     29     32    1
   33     34     35    1
   34     34     36    1
   35     32     34    1
   36     37     38    1
   37     34     37    1
   38     39     40    1
   39     39     41    1
   40     37     39    1
   41     42     43    1
   42     42     44    1
   43     42     45    1
   44      1     42    1
   45     46     47    1
   46     46     48    1
   47     46     49    1
   48      8     46    1
   49     37     50    1
   50     50     51    1
