# Supplementary material for: A Molecular Modeling Study on the Propagation in Free Radical Chain Oxidation of (B)PEI
Source: Nanomaterials (Basel). 2025 Feb 18;15(4):313. doi: 10.3390/nano15040313 (PMC11858157; doi:10.3390/nano15040313)
Supplement: Supplementary file 1 [file nanomaterials-15-00313-s001.zip › Supplementary Materials/Molecular Structures/Table 1/EG NN34 dimethyl N6 pentamer N1a ROOH HO(d)_b3lyp.mol2]

#
#	File Created by: Spartan'24 Export
#

@<TRIPOS>MOLECULE
M0001
54 52
SMALL
NO_CHARGES


@<TRIPOS>ATOM
    1   N1         0.692905637     1.818485398    -3.353960527     N.3   1  noname
    2   C2        -0.682461816     1.584700901    -2.908553556     C.3   1  noname
    3   H3        -1.351576586     2.064618169    -3.631572145       H   1  noname
    4   H4        -0.897555028     2.070836839    -1.938367338       H   1  noname
    5   C5        -1.074077154     0.099860068    -2.838498610     C.3   1  noname
    6   H6        -0.323242604    -0.480930212    -2.277452564       H   1  noname
    7   H7        -1.068390550    -0.304396539    -3.856204634       H   1  noname
    8   N8        -2.418558064    -0.049328060    -2.273615018     N.3   1  noname
    9   C9         1.737470444     1.274314743    -2.481106010     C.3   1  noname
   10   H10        2.703961220     1.584113187    -2.900433346       H   1  noname
   11   H11        1.724315952     0.180122143    -2.530265737       H   1  noname
   12   C12        1.681768594     1.666784133    -0.991312556     C.3   1  noname
   13   H13        0.749748860     1.287065590    -0.556989614       H   1  noname
   14   H14        1.653485608     2.765217040    -0.870398362       H   1  noname
   15   N15        2.782440979     1.034010429    -0.263633188     N.3   1  noname
   16   H16        3.655407794     1.506796589    -0.495302415       H   1  noname
   17   C17        2.596285579     1.016850535     1.182622061     C.3   1  noname
   18   H18        1.653689389     0.500934125     1.393122154       H   1  noname
   19   H19        2.518251802     2.027960530     1.633306301       H   1  noname
   20   C20        3.712857949     0.233564464     1.872670897     C.3   1  noname
   21   H21        4.676532822     0.756877886     1.754209615       H   1  noname
   22   H22        3.805767593    -0.739414543     1.379963374       H   1  noname
   23   N23        3.362752724    -0.002650328     3.288176263     N.3   1  noname
   24   H24        4.121682200    -0.488845944     3.762937974       H   1  noname
   25   H25        3.241186241     0.885814374     3.773714341       H   1  noname
   26   C26       -2.461413060    -0.070674770    -0.813534954     C.3   1  noname
   27   H27       -3.485630312     0.149622335    -0.486022827       H   1  noname
   28   H28       -1.842658558     0.759103642    -0.447867608       H   1  noname
   29   C29       -1.996177296    -1.370782639    -0.124551079     C.3   1  noname
   30   H30       -2.751746385    -2.155115383    -0.252121759       H   1  noname
   31   H31       -1.068817948    -1.748610233    -0.589376979       H   1  noname
   32   N32       -1.824036849    -1.138752470     1.312514979     N.3   1  noname
   33   H33       -1.066504420    -0.469703594     1.457254825       H   1  noname
   34   C34       -1.478110796    -2.343647731     2.076462438     C.3   1  noname
   35   H35       -2.353238953    -2.999564493     2.131165473       H   1  noname
   36   H36       -0.659300068    -2.910138024     1.605777795       H   1  noname
   37   C37       -1.076408373    -1.953069937     3.502335147     C.3   1  noname
   38   H38       -1.901019373    -1.399422880     3.965130778       H   1  noname
   39   N39       -0.766721395    -3.121381110     4.277295413     N.3   1  noname
   40   H40        0.094485388    -3.528282113     3.915630769       H   1  noname
   41   H41       -0.579375071    -2.850034874     5.240623862       H   1  noname
   42   C42        0.907451445     3.216847342    -3.703618631     C.3   1  noname
   43   H43        1.925461593     3.347982046    -4.087555466       H   1  noname
   44   H44        0.765435369     3.926851128    -2.866113633       H   1  noname
   45   H45        0.209756599     3.505060760    -4.498415836       H   1  noname
   46   C46       -3.228863986    -1.082996496    -2.901167203     C.3   1  noname
   47   H47       -2.835781058    -2.111634033    -2.793885060       H   1  noname
   48   H48       -3.322629621    -0.874295016    -3.972740207       H   1  noname
   49   H49       -4.235734329    -1.063455821    -2.467746436       H   1  noname
   50   O50       -0.039557525    -0.947383425     3.474232443     O.3   1  noname
   51   O51        1.118255333    -1.585677346     2.829762528     O.3   1  noname
   52   H52        1.853073171    -1.007549380     3.185004995       H   1  noname
   53   O53       -3.914074983    -0.059695737     2.910182403       O   1  noname
   54   H54       -3.240768124    -0.406961264     2.248286470       H   1  noname


@<TRIPOS>BOND
    1      2      3    1
    2      2      4    1
    3      5      6    1
    4      5      7    1
    5      2      5    1
    6      5      8    1
    7      1      2    1
    8      9     10    1
    9      9     11    1
   10      1      9    1
   11     12     13    1
   12     12     14    1
   13      9     12    1
   14     15     16    1
   15     12     15    1
   16     17     18    1
   17     17     19    1
   18     15     17    1
   19     20     21    1
   20     20     22    1
   21     17     20    1
   22     23     24    1
   23     23     25    1
   24     20     23    1
   25     26     27    1
   26     26     28    1
   27      8     26    1
   28     29     30    1
   29     29     31    1
   30     26     29    1
   31     32     33    1
   32     29     32    1
   33     34     35    1
   34     34     36    1
   35     32     34    1
   36     37     38    1
   37     34     37    1
   38     39     40    1
   39     39     41    1
   40     37     39    1
   41     42     43    1
   42     42     44    1
   43     42     45    1
   44      1     42    1
   45     46     47    1
   46     46     48    1
   47     46     49    1
   48      8     46    1
   49     37     50    1
   50     50     51    1
   51     52     51    1
   52     53     54    1
