# Supplementary material for: A Molecular Modeling Study on the Propagation in Free Radical Chain Oxidation of (B)PEI
Source: Nanomaterials (Basel). 2025 Feb 18;15(4):313. doi: 10.3390/nano15040313 (PMC11858157; doi:10.3390/nano15040313)
Supplement: Supplementary file 1 [file nanomaterials-15-00313-s001.zip › Supplementary Materials/Molecular Structures/Table 1/EG NN34 dimethyl N6 pentamer N1a ROOH HO2(d)_b3lyp.mol2]

#
#	File Created by: Spartan'24 Export
#

@<TRIPOS>MOLECULE
M0001
55 53
SMALL
NO_CHARGES


@<TRIPOS>ATOM
    1   N1         0.785002982     1.810973343    -3.417661260     N.3   1  noname
    2   C2        -0.583844049     1.576621496    -2.954456572     C.3   1  noname
    3   H3        -1.263499670     2.031682207    -3.683602914       H   1  noname
    4   H4        -0.795410095     2.084940589    -1.994345706       H   1  noname
    5   C5        -0.963857620     0.092014126    -2.842797717     C.3   1  noname
    6   H6        -0.226092060    -0.461004339    -2.238763776       H   1  noname
    7   H7        -0.925623183    -0.348446117    -3.844270487       H   1  noname
    8   N8        -2.322165296    -0.048450093    -2.309895756     N.3   1  noname
    9   C9         1.841882966     1.273063705    -2.556425640     C.3   1  noname
   10   H10        2.802483480     1.576312492    -2.993583745       H   1  noname
   11   H11        1.824223088     0.178416138    -2.595617642       H   1  noname
   12   C12        1.809366169     1.678226828    -1.069358352     C.3   1  noname
   13   H13        0.875442869     1.317712029    -0.622888947       H   1  noname
   14   H14        1.801041760     2.777648097    -0.956124639       H   1  noname
   15   N15        2.905976723     1.030289046    -0.348814054     N.3   1  noname
   16   H16        3.783789865     1.493335892    -0.581081741       H   1  noname
   17   C17        2.723832864     1.003382750     1.097682901     C.3   1  noname
   18   H18        1.766340855     0.514277477     1.303867921       H   1  noname
   19   H19        2.678221849     2.010734423     1.560897025       H   1  noname
   20   C20        3.814784647     0.174552337     1.776392995     C.3   1  noname
   21   H21        4.793149671     0.674704845     1.680879042       H   1  noname
   22   H22        3.886324546    -0.787498539     1.259039188       H   1  noname
   23   N23        3.444568766    -0.090503561     3.182223457     N.3   1  noname
   24   H24        4.184977316    -0.610436532     3.649430387       H   1  noname
   25   H25        3.344264459     0.786966093     3.691429919       H   1  noname
   26   C26       -2.406667590    -0.040274662    -0.852548455     C.3   1  noname
   27   H27       -3.438226077     0.201892175    -0.564235977       H   1  noname
   28   H28       -1.785731539     0.787382812    -0.485200287       H   1  noname
   29   C29       -1.979744098    -1.336807838    -0.131025866     C.3   1  noname
   30   H30       -2.738420339    -2.115060777    -0.272198776       H   1  noname
   31   H31       -1.039766886    -1.727185192    -0.555103850       H   1  noname
   32   N32       -1.845089333    -1.096320063     1.314133742     N.3   1  noname
   33   H33       -1.084305407    -0.433328410     1.474445206       H   1  noname
   34   C34       -1.512170616    -2.304854816     2.087615291     C.3   1  noname
   35   H35       -2.406739257    -2.926200100     2.192758959       H   1  noname
   36   H36       -0.738557840    -2.900186370     1.580923657       H   1  noname
   37   C37       -1.020505160    -1.911297499     3.484516967     C.3   1  noname
   38   H38       -1.811036216    -1.354597430     3.999126133       H   1  noname
   39   N39       -0.664996732    -3.080374130     4.234566088     N.3   1  noname
   40   H40        0.175564359    -3.486885837     3.826743969       H   1  noname
   41   H41       -0.432828697    -2.818467783     5.190492415       H   1  noname
   42   C42        0.990785544     3.207537958    -3.779233962     C.3   1  noname
   43   H43        2.004351028     3.339532535    -4.174305155       H   1  noname
   44   H44        0.854389525     3.922607595    -2.945210244       H   1  noname
   45   H45        0.284028693     3.487787682    -4.568881120       H   1  noname
   46   C46       -3.123018586    -1.085589164    -2.943676981     C.3   1  noname
   47   H47       -2.737126753    -2.114462696    -2.815934509       H   1  noname
   48   H48       -3.191727783    -0.888882176    -4.019223826       H   1  noname
   49   H49       -4.139327095    -1.056616042    -2.533680500       H   1  noname
   50   O50        0.016853712    -0.908449566     3.380573050     O.3   1  noname
   51   O51        1.131016534    -1.552491962     2.668700686     O.3   1  noname
   52   H52        1.899046913    -1.029746988     3.040281243       H   1  noname
   53   O53       -3.965352988    -0.201222344     3.664073625       O   1  noname
   54   O54       -4.062709565     0.052693250     2.360473510     O.3   1  noname
   55   H55       -3.217170650    -0.369646894     1.948881080       H   1  noname


@<TRIPOS>BOND
    1      2      3    1
    2      2      4    1
    3      5      6    1
    4      5      7    1
    5      2      5    1
    6      5      8    1
    7      1      2    1
    8      9     10    1
    9      9     11    1
   10      1      9    1
   11     12     13    1
   12     12     14    1
   13      9     12    1
   14     15     16    1
   15     12     15    1
   16     17     18    1
   17     17     19    1
   18     15     17    1
   19     20     21    1
   20     20     22    1
   21     17     20    1
   22     23     24    1
   23     23     25    1
   24     20     23    1
   25     26     27    1
   26     26     28    1
   27      8     26    1
   28     29     30    1
   29     29     31    1
   30     26     29    1
   31     32     33    1
   32     29     32    1
   33     34     35    1
   34     34     36    1
   35     32     34    1
   36     37     38    1
   37     34     37    1
   38     39     40    1
   39     39     41    1
   40     37     39    1
   41     42     43    1
   42     42     44    1
   43     42     45    1
   44      1     42    1
   45     46     47    1
   46     46     48    1
   47     46     49    1
   48      8     46    1
   49     37     50    1
   50     50     51    1
   51     52     51    1
   52     54     55    1
   53     53     54    1
