# Supplementary material for: A Molecular Modeling Study on the Propagation in Free Radical Chain Oxidation of (B)PEI
Source: Nanomaterials (Basel). 2025 Feb 18;15(4):313. doi: 10.3390/nano15040313 (PMC11858157; doi:10.3390/nano15040313)
Supplement: Supplementary file 1 [file nanomaterials-15-00313-s001.zip › Supplementary Materials/Molecular Structures/Table 1/EG NN34 dimethyl N6 pentamer N2a ROOH HO2(d)_b3lyp.mol2]

#
#	File Created by: Spartan'24 Export
#

@<TRIPOS>MOLECULE
M0001
55 53
SMALL
NO_CHARGES


@<TRIPOS>ATOM
    1   N1         1.187636712     3.205713128    -0.508599382     N.3   1  noname
    2   C2         0.940756428     2.648612434     0.825884289     C.3   1  noname
    3   H3         1.562525936     3.208837429     1.533936761       H   1  noname
    4   H4         1.260282026     1.594948447     0.891561924       H   1  noname
    5   C5        -0.515034206     2.799235758     1.280329827     C.3   1  noname
    6   H6        -1.185221472     2.227686001     0.612956258       H   1  noname
    7   H7        -0.790382158     3.854189054     1.162249679       H   1  noname
    8   N8        -0.704316576     2.451621420     2.690366108     N.3   1  noname
    9   C9         0.483903536     2.556940997    -1.615023055     C.3   1  noname
   10   H10        0.767580973     3.088057901    -2.531976128       H   1  noname
   11   H11       -0.594196932     2.692102537    -1.502994986       H   1  noname
   12   C12        0.739677969     1.043648127    -1.806239817     C.3   1  noname
   13   H13        1.683771921     0.745526771    -1.311812328       H   1  noname
   14   N14        0.696786571     0.662636337    -3.200050057     N.3   1  noname
   15   H15        1.254188120     1.297615602    -3.759880983       H   1  noname
   16   C16        1.022055420    -0.742597685    -3.462732606     C.3   1  noname
   17   H17        1.524179013    -1.203902295    -2.601092653       H   1  noname
   18   H18        1.707482076    -0.804053842    -4.319219783       H   1  noname
   19   C19       -0.248396579    -1.546184005    -3.760415668     C.3   1  noname
   20   H20       -0.681630331    -1.213592949    -4.714192035       H   1  noname
   21   H21       -0.980819044    -1.346270863    -2.975568096       H   1  noname
   22   N22        0.046833300    -2.999387699    -3.756107370     N.3   1  noname
   23   H23       -0.779796497    -3.522044833    -4.042655323       H   1  noname
   24   H24        0.769039687    -3.215714648    -4.444376055       H   1  noname
   25   C25       -0.329303787     1.088930919     3.077563660     C.3   1  noname
   26   H26       -0.411913450     1.018049875     4.168167587       H   1  noname
   27   H27        0.734011070     0.950043283     2.849581174       H   1  noname
   28   C28       -1.116336271    -0.077222718     2.445545668     C.3   1  noname
   29   H29       -2.121788222    -0.139524757     2.882007623       H   1  noname
   30   H30       -1.255631255     0.109943893     1.362857631       H   1  noname
   31   N31       -0.428965831    -1.337596866     2.694679610     N.3   1  noname
   32   H32        0.517118063    -1.261784039     2.318480898       H   1  noname
   33   C33       -1.071997760    -2.484467000     2.054329847     C.3   1  noname
   34   H34       -2.071877110    -2.617474187     2.485037249       H   1  noname
   35   H35       -1.210108888    -2.333591004     0.965515581       H   1  noname
   36   C36       -0.257567883    -3.759427846     2.272114010     C.3   1  noname
   37   H37       -0.258510062    -4.004935463     3.340742863       H   1  noname
   38   H38        0.789633642    -3.562140093     1.981967941       H   1  noname
   39   N39       -0.864704249    -4.872364797     1.530935465     N.3   1  noname
   40   H40       -0.642546231    -4.753930410     0.541932620       H   1  noname
   41   H41       -0.411799377    -5.742550805     1.807815188       H   1  noname
   42   C42        2.612685141     3.363912292    -0.762313814     C.3   1  noname
   43   H43        2.761848779     3.850999032    -1.732764127       H   1  noname
   44   H44        3.187942934     2.417002066    -0.765095778       H   1  noname
   45   H45        3.050637314     4.007978997     0.007737621       H   1  noname
   46   C46       -2.025019833     2.838114671     3.163950724     C.3   1  noname
   47   H47       -2.863474518     2.341019586     2.638156057       H   1  noname
   48   H48       -2.156476930     3.919614521     3.040892120       H   1  noname
   49   H49       -2.113117378     2.605786514     4.230871327       H   1  noname
   50   O50       -0.148585965     0.221403684    -1.047067521     O.3   1  noname
   51   O51       -1.532351252     0.498962456    -1.463638369     O.3   1  noname
   52   H52       -1.947213467     0.443091976    -0.582952697       H   1  noname
   53   O53        1.384409183    -2.868773313    -0.729658651       O   1  noname
   54   O54        0.599047699    -3.815611234    -1.241888969     O.3   1  noname
   55   H55        0.435050001    -3.527082357    -2.219851059       H   1  noname


@<TRIPOS>BOND
    1      2      3    1
    2      2      4    1
    3      5      6    1
    4      5      7    1
    5      2      5    1
    6      5      8    1
    7      1      2    1
    8      9     10    1
    9      9     11    1
   10      1      9    1
   11     12     13    1
   12      9     12    1
   13     14     15    1
   14     12     14    1
   15     16     17    1
   16     16     18    1
   17     14     16    1
   18     19     20    1
   19     19     21    1
   20     16     19    1
   21     22     23    1
   22     22     24    1
   23     19     22    1
   24     25     26    1
   25     25     27    1
   26      8     25    1
   27     28     29    1
   28     28     30    1
   29     25     28    1
   30     31     32    1
   31     28     31    1
   32     33     34    1
   33     33     35    1
   34     31     33    1
   35     36     37    1
   36     36     38    1
   37     33     36    1
   38     39     40    1
   39     39     41    1
   40     36     39    1
   41     42     43    1
   42     42     44    1
   43     42     45    1
   44      1     42    1
   45     46     47    1
   46     46     48    1
   47     46     49    1
   48      8     46    1
   49     12     50    1
   50     50     51    1
   51     52     51    1
   52     54     55    1
   53     53     54    1
