# Supplementary material for: A Molecular Modeling Study on the Propagation in Free Radical Chain Oxidation of (B)PEI
Source: Nanomaterials (Basel). 2025 Feb 18;15(4):313. doi: 10.3390/nano15040313 (PMC11858157; doi:10.3390/nano15040313)
Supplement: Supplementary file 1 [file nanomaterials-15-00313-s001.zip › Supplementary Materials/Molecular Structures/Table 1/EG NN34 dimethyl N6 pentamer N2aN3a RO2(d)_b3lyp.mol2]

#
#	File Created by: Spartan'24 Export
#

@<TRIPOS>MOLECULE
M0001
51 50
SMALL
NO_CHARGES


@<TRIPOS>ATOM
    1   N1         0.551250007     1.036090220    -3.201719378     N.3   1  noname
    2   C2        -0.820928329     0.976965499    -2.692990399     C.3   1  noname
    3   H3        -1.444676440     1.575386523    -3.367422347       H   1  noname
    4   H4        -0.931136172     1.432457074    -1.695170824       H   1  noname
    5   C5        -1.368248889    -0.469543467    -2.662227301     C.3   1  noname
    6   H6        -0.636459504    -1.136886029    -2.203088905       H   1  noname
    7   H7        -1.494515803    -0.822817803    -3.691776581       H   1  noname
    8   N8        -2.648327981    -0.655395965    -1.973266841   N.pl3   1  noname
    9   C9         1.565549923     0.482271348    -2.301513173     C.3   1  noname
   10   H10        2.519069909     0.480142951    -2.847797685       H   1  noname
   11   H11        1.331062782    -0.567571176    -2.098137737       H   1  noname
   12   C12        1.763683370     1.166947318    -0.929817886     C.3   1  noname
   13   H13        0.789145543     1.326462228    -0.454117261       H   1  noname
   14   H14        2.218573926     2.167803940    -1.051138018       H   1  noname
   15   N15        2.530141327     0.282583764    -0.052504899     N.3   1  noname
   16   H16        3.473876190     0.171285071    -0.422593184       H   1  noname
   17   C17        2.600456551     0.713372987     1.340278580     C.3   1  noname
   18   H18        1.576108331     0.839320392     1.710085273       H   1  noname
   19   H19        3.105094838     1.692118060     1.475823382       H   1  noname
   20   C20        3.290450628    -0.348971347     2.197025310     C.3   1  noname
   21   H21        4.344443410    -0.449171049     1.877626411       H   1  noname
   22   H22        2.805227333    -1.311318773     2.004954767       H   1  noname
   23   N23        3.137222041    -0.043379897     3.627304166     N.3   1  noname
   24   H24        3.599167437    -0.765505148     4.177875890       H   1  noname
   25   H25        3.615393769     0.829767375     3.849949513       H   1  noname
   26   C26       -2.710352867    -0.587384611    -0.567918127     C.3   1  noname
   27   H27       -3.682267493    -0.935801946    -0.211397799       H   1  noname
   28   C28       -1.570575206    -1.256638431     0.190440813     C.3   1  noname
   29   H29       -1.511343310    -2.301093252    -0.140733828       H   1  noname
   30   H30       -0.608068352    -0.782660097    -0.072304017       H   1  noname
   31   N31       -1.819728193    -1.220962750     1.627368681     N.3   1  noname
   32   H32       -2.012185662    -0.252878962     1.884368147       H   1  noname
   33   C33       -0.660327238    -1.682041653     2.392245727     C.3   1  noname
   34   H34       -0.541607268    -2.763363949     2.250493584       H   1  noname
   35   H35        0.280061304    -1.217522452     2.036283354       H   1  noname
   36   C36       -0.814409928    -1.384127955     3.884018604     C.3   1  noname
   37   H37       -1.622111235    -2.001418115     4.293965212       H   1  noname
   38   H38       -1.134597844    -0.329371843     4.001294349       H   1  noname
   39   N39        0.433323704    -1.705549154     4.580778844     N.3   1  noname
   40   H40        1.148419738    -1.013010951     4.341271448       H   1  noname
   41   H41        0.288452585    -1.633045997     5.586239294       H   1  noname
   42   C42        0.899646002     2.354515264    -3.717481403     C.3   1  noname
   43   H43        1.917876965     2.328853474    -4.122699177       H   1  noname
   44   H44        0.852937593     3.166904167    -2.968663069       H   1  noname
   45   H45        0.220116172     2.619189295    -4.535907338       H   1  noname
   46   C46       -3.821680593    -0.150730723    -2.680143132     C.3   1  noname
   47   H47       -3.795183141    -0.509382212    -3.714969809       H   1  noname
   48   H48       -3.896025509     0.946917838    -2.691501331       H   1  noname
   49   H49       -4.726875930    -0.536502194    -2.201590121       H   1  noname
   50   O50       -2.683834477     0.865444643    -0.060549793       O   1  noname
   51   O51       -3.901284015     1.379248469     0.001450013     O.2   1  noname


@<TRIPOS>BOND
    1      2      3    1
    2      2      4    1
    3      5      6    1
    4      5      7    1
    5      2      5    1
    6      5      8    1
    7      1      2    1
    8      9     10    1
    9      9     11    1
   10      1      9    1
   11     12     13    1
   12     12     14    1
   13      9     12    1
   14     15     16    1
   15     12     15    1
   16     17     18    1
   17     17     19    1
   18     15     17    1
   19     20     21    1
   20     20     22    1
   21     17     20    1
   22     23     24    1
   23     23     25    1
   24     20     23    1
   25     26     27    1
   26      8     26    1
   27     28     29    1
   28     28     30    1
   29     26     28    1
   30     31     32    1
   31     28     31    1
   32     33     34    1
   33     33     35    1
   34     31     33    1
   35     36     37    1
   36     36     38    1
   37     33     36    1
   38     39     40    1
   39     39     41    1
   40     36     39    1
   41     42     43    1
   42     42     44    1
   43     42     45    1
   44      1     42    1
   45     46     47    1
   46     46     48    1
   47     46     49    1
   48      8     46    1
   49     50     51    2
   50     26     50    1
