# Supplementary material for: A Molecular Modeling Study on the Propagation in Free Radical Chain Oxidation of (B)PEI
Source: Nanomaterials (Basel). 2025 Feb 18;15(4):313. doi: 10.3390/nano15040313 (PMC11858157; doi:10.3390/nano15040313)
Supplement: Supplementary file 1 [file nanomaterials-15-00313-s001.zip › Supplementary Materials/Molecular Structures/Table 1/EG NN34 dimethyl N6 pentamer N2aN4b ROO(d)_b3lyp.mol2]

#
#	File Created by: Spartan'24 Export
#

@<TRIPOS>MOLECULE
M0001
51 50
SMALL
NO_CHARGES


@<TRIPOS>ATOM
    1   N1         0.408057699     1.402574667    -2.886199047   N.pl3   1  noname
    2   C2        -1.026115315     1.320049150    -2.565348773     C.3   1  noname
    3   H3        -1.543755365     2.021173070    -3.228553348       H   1  noname
    4   H4        -1.246111516     1.650701033    -1.544042439       H   1  noname
    5   C5        -1.591125076    -0.090188404    -2.827971577     C.3   1  noname
    6   H6        -0.858680660    -0.858639773    -2.522113592       H   1  noname
    7   H7        -1.702946004    -0.211861022    -3.911774495       H   1  noname
    8   N8        -2.905302342    -0.313201353    -2.222855717     N.3   1  noname
    9   C9         1.319075016     0.691749595    -2.012583677     C.3   1  noname
   10   H10        2.234345526     0.458929450    -2.580219558       H   1  noname
   11   H11        0.860599060    -0.260662993    -1.735586697       H   1  noname
   12   C12        1.810672274     1.334952251    -0.686324880     C.3   1  noname
   13   H13        2.499742334     2.177266583    -0.864420708       H   1  noname
   14   N14        2.297210903     0.324848294     0.168762238   N.pl3   1  noname
   15   H15        2.655343360    -0.485753706    -0.321906601       H   1  noname
   16   C16        3.023969741     0.672150448     1.381607646     C.3   1  noname
   17   H17        2.395276003     1.344185791     1.973489018       H   1  noname
   18   H18        3.973619047     1.203845854     1.179512257       H   1  noname
   19   C19        3.283035025    -0.593367117     2.205798278     C.3   1  noname
   20   H20        4.060293116    -1.201183109     1.704426578       H   1  noname
   21   H21        2.365091505    -1.189038153     2.212318639       H   1  noname
   22   N22        3.592192207    -0.254910285     3.598646911     N.3   1  noname
   23   H23        3.687542300    -1.112407175     4.139453193       H   1  noname
   24   H24        4.491727123     0.221350518     3.657820734       H   1  noname
   25   C25       -2.954874954    -0.263030996    -0.756943730     C.3   1  noname
   26   H26       -3.996899366    -0.427158305    -0.457523886       H   1  noname
   27   H27       -2.707514388     0.757061540    -0.439701644       H   1  noname
   28   C28       -2.047106661    -1.232696239     0.027297810     C.3   1  noname
   29   H29       -2.372734873    -2.272339615    -0.116836253       H   1  noname
   30   H30       -1.016860066    -1.163803469    -0.361530166       H   1  noname
   31   N31       -2.094115561    -0.918803278     1.457366128     N.3   1  noname
   32   H32       -2.039607204     0.096496838     1.547646673       H   1  noname
   33   C33       -0.951951714    -1.473635962     2.186035660     C.3   1  noname
   34   H34       -0.983195369    -2.568522889     2.121345959       H   1  noname
   35   H35        0.008651400    -1.155041946     1.739521939       H   1  noname
   36   C36       -0.978724761    -1.056976730     3.658712583     C.3   1  noname
   37   H37       -1.789348884    -1.588425831     4.169557772       H   1  noname
   38   H38       -1.224366584     0.019455920     3.720150654       H   1  noname
   39   N39        0.293783663    -1.401833516     4.312127891     N.3   1  noname
   40   H40        0.998634837    -0.696247129     4.095701639       H   1  noname
   41   H41        0.175594679    -1.365437867     5.323046482       H   1  noname
   42   C42        0.861794347     2.723875108    -3.289841858     C.3   1  noname
   43   H43        1.905667568     2.664356964    -3.622901752       H   1  noname
   44   H44        0.800201490     3.491396848    -2.497213956       H   1  noname
   45   H45        0.260618551     3.072105964    -4.137155392       H   1  noname
   46   C46       -3.548088707    -1.501526110    -2.768910454     C.3   1  noname
   47   H47       -2.997866403    -2.443860748    -2.582029605       H   1  noname
   48   H48       -3.658446704    -1.393586569    -3.854453836       H   1  noname
   49   H49       -4.548986549    -1.607407005    -2.336289226       H   1  noname
   50   O50        0.719484989     2.110660251     0.000285152     O.3   1  noname
   51   O51       -0.197498735     1.342361156     0.550601033       O   1  noname


@<TRIPOS>BOND
    1      2      3    1
    2      2      4    1
    3      5      6    1
    4      5      7    1
    5      2      5    1
    6      5      8    1
    7      1      2    1
    8      9     10    1
    9      9     11    1
   10      1      9    1
   11     12     13    1
   12      9     12    1
   13     14     15    1
   14     12     14    1
   15     16     17    1
   16     16     18    1
   17     14     16    1
   18     19     20    1
   19     19     21    1
   20     16     19    1
   21     22     23    1
   22     22     24    1
   23     19     22    1
   24     25     26    1
   25     25     27    1
   26      8     25    1
   27     28     29    1
   28     28     30    1
   29     25     28    1
   30     31     32    1
   31     28     31    1
   32     33     34    1
   33     33     35    1
   34     31     33    1
   35     36     37    1
   36     36     38    1
   37     33     36    1
   38     39     40    1
   39     39     41    1
   40     36     39    1
   41     42     43    1
   42     42     44    1
   43     42     45    1
   44      1     42    1
   45     46     47    1
   46     46     48    1
   47     46     49    1
   48      8     46    1
   49     12     50    1
   50     50     51    1
