# Supplementary material for: A Molecular Modeling Study on the Propagation in Free Radical Chain Oxidation of (B)PEI
Source: Nanomaterials (Basel). 2025 Feb 18;15(4):313. doi: 10.3390/nano15040313 (PMC11858157; doi:10.3390/nano15040313)
Supplement: Supplementary file 1 [file nanomaterials-15-00313-s001.zip › Supplementary Materials/Molecular Structures/Table 1/EG NN34 dimethyl N6 pentamer N2b RO2H HO(d)_b3lyp.mol2]

#
#	File Created by: Spartan'24 Export
#

@<TRIPOS>MOLECULE
M0001
54 52
SMALL
NO_CHARGES


@<TRIPOS>ATOM
    1   N1         0.816946999     1.264128034    -3.107098942     N.3   1  noname
    2   C2        -0.545032076     1.320167803    -2.567915410     C.3   1  noname
    3   H3        -3.534381609     1.820188416    -1.577060099       H   1  noname
    4   C4        -1.284758014    -0.015495685    -2.763472590     C.3   1  noname
    5   H5        -0.648030330    -0.860164927    -2.457121165       H   1  noname
    6   H6        -1.459619893    -0.147634950    -3.835980745       H   1  noname
    7   N7        -2.599970918    -0.063305065    -2.096712859     N.3   1  noname
    8   C8         1.769786599     0.528445698    -2.273470667     C.3   1  noname
    9   H9         2.691319419     0.401681116    -2.859318180       H   1  noname
   10   H10        1.380484733    -0.479770556    -2.095365458       H   1  noname
   11   C11        2.119165840     1.128351476    -0.893010579     C.3   1  noname
   12   H12        1.198470657     1.431798641    -0.380986453       H   1  noname
   13   H13        2.727644105     2.044746809    -1.005057643       H   1  noname
   14   N14        2.758000747     0.111856279    -0.056605685     N.3   1  noname
   15   H15        3.664745526    -0.132823590    -0.454297973       H   1  noname
   16   C16        2.927017980     0.504010121     1.339246401     C.3   1  noname
   17   H17        1.937935941     0.752333824     1.742360104       H   1  noname
   18   H18        3.555917902     1.408102556     1.472333824       H   1  noname
   19   C19        3.498642781    -0.649668736     2.163675275     C.3   1  noname
   20   H20        4.530066028    -0.865227372     1.828789022       H   1  noname
   21   H21        2.902813112    -1.545767268     1.961559156       H   1  noname
   22   N22        3.397764556    -0.354687279     3.600681292     N.3   1  noname
   23   H23        3.781885222    -1.133035190     4.134160585       H   1  noname
   24   H24        3.972412257     0.456066458     3.831231492       H   1  noname
   25   C25       -2.613694460    -0.081529181    -0.636210772     C.3   1  noname
   26   H26       -3.583256913    -0.475770678    -0.316181992       H   1  noname
   27   C27       -1.506633413    -0.870224285     0.074342861     C.3   1  noname
   28   H28       -1.548382388    -1.912334706    -0.266816000       H   1  noname
   29   H29       -0.513522253    -0.479817302    -0.195088287       H   1  noname
   30   N30       -1.718618642    -0.839730261     1.526464724     N.3   1  noname
   31   H31       -1.831655345     0.137931517     1.796043540       H   1  noname
   32   C32       -0.598356023    -1.423920786     2.277542118     C.3   1  noname
   33   H33       -0.604178468    -2.511160199     2.140470918       H   1  noname
   34   H34        0.369729467    -1.060860926     1.891316598       H   1  noname
   35   C35       -0.695025467    -1.101327589     3.769228349     C.3   1  noname
   36   H36       -1.582089933    -1.592535638     4.186544146       H   1  noname
   37   H37       -0.856009305    -0.010559141     3.883868781       H   1  noname
   38   N38        0.494144284    -1.605186351     4.456828133     N.3   1  noname
   39   H39        1.302652047    -1.015004940     4.240522204       H   1  noname
   40   H40        0.354824657    -1.547023416     5.463645619       H   1  noname
   41   C41        1.310896858     2.564833420    -3.540676503     C.3   1  noname
   42   H42        2.309801617     2.445383940    -3.976422437       H   1  noname
   43   H43        1.381086565     3.322907796    -2.738403377       H   1  noname
   44   H44        0.651331510     2.965693150    -4.318620524       H   1  noname
   45   C45       -3.479181085    -1.073778725    -2.690825366     C.3   1  noname
   46   H46       -3.087673707    -2.102266505    -2.606066331       H   1  noname
   47   H47       -3.615925973    -0.853902547    -3.754727232       H   1  noname
   48   H48       -4.458706769    -1.042149359    -2.205536334       H   1  noname
   49   O49       -2.483645418     1.254499071    -0.135394446     O.3   1  noname
   50   O50       -3.627008996     2.004987218    -0.614725257     O.3   1  noname
   51   H51       -1.094683231     2.090721542    -3.120652974       H   1  noname
   52   H52       -0.580743662     1.626538689    -1.513056780       H   1  noname
   53   O53       -4.277320046    -2.081108471     1.561410055       O   1  noname
   54   H54       -3.377383073    -1.657601950     1.710613864       H   1  noname


@<TRIPOS>BOND
    1      4      5    1
    2      4      6    1
    3      2      4    1
    4      4      7    1
    5      1      2    1
    6      8      9    1
    7      8     10    1
    8      1      8    1
    9     11     12    1
   10     11     13    1
   11      8     11    1
   12     14     15    1
   13     11     14    1
   14     16     17    1
   15     16     18    1
   16     14     16    1
   17     19     20    1
   18     19     21    1
   19     16     19    1
   20     22     23    1
   21     22     24    1
   22     19     22    1
   23     25     26    1
   24      7     25    1
   25     27     28    1
   26     27     29    1
   27     25     27    1
   28     30     31    1
   29     27     30    1
   30     32     33    1
   31     32     34    1
   32     30     32    1
   33     35     36    1
   34     35     37    1
   35     32     35    1
   36     38     39    1
   37     38     40    1
   38     35     38    1
   39     41     42    1
   40     41     43    1
   41     41     44    1
   42      1     41    1
   43     45     46    1
   44     45     47    1
   45     45     48    1
   46      7     45    1
   47     49     50    1
   48     25     49    1
   49     50      3    1
   50      2     51    1
   51      2     52    1
   52     53     54    1
