# Supplementary material for: A Molecular Modeling Study on the Propagation in Free Radical Chain Oxidation of (B)PEI
Source: Nanomaterials (Basel). 2025 Feb 18;15(4):313. doi: 10.3390/nano15040313 (PMC11858157; doi:10.3390/nano15040313)
Supplement: Supplementary file 1 [file nanomaterials-15-00313-s001.zip › Supplementary Materials/Molecular Structures/Table 1/EG NN34 dimethyl N6 pentamer N4b ROOH HO(d)_b3lyp.mol2]

#
#	File Created by: Spartan'24 Export
#

@<TRIPOS>MOLECULE
M0001
54 52
SMALL
NO_CHARGES


@<TRIPOS>ATOM
    1   N1         1.073676762     3.105260279    -0.909409909     N.3   1  noname
    2   C2         1.034001095     2.381759145     0.360676732     C.3   1  noname
    3   H3         1.835808738     2.781258072     0.993693701       H   1  noname
    4   H4         1.255915782     1.304583757     0.221283813       H   1  noname
    5   C5        -0.287196078     2.558325549     1.115455479     C.3   1  noname
    6   H6        -1.116556513     2.079574160     0.561382432       H   1  noname
    7   H7        -0.513287190     3.631349315     1.141627475       H   1  noname
    8   N8        -0.216654321     2.093407569     2.501942091     N.3   1  noname
    9   C9        -0.033193340     2.864729996    -1.833620041     C.3   1  noname
   10   H10        0.155889452     3.431366598    -2.750880818       H   1  noname
   11   H11       -0.951948228     3.275608532    -1.404013924       H   1  noname
   12   C12       -0.369156406     1.401470745    -2.203054093     C.3   1  noname
   13   H13       -0.464393141     0.799825070    -1.286659289       H   1  noname
   14   N14        0.557766621     0.794619467    -3.139131841     N.3   1  noname
   15   H15        1.419968967     1.323270349    -3.201141042       H   1  noname
   16   C16        0.831559110    -0.633465308    -2.928752009     C.3   1  noname
   17   H17        1.089111003    -0.860157970    -1.880553400       H   1  noname
   18   H18        1.705557727    -0.896842353    -3.538304019       H   1  noname
   19   C19       -0.352899427    -1.518205573    -3.331224299     C.3   1  noname
   20   H20       -0.579720729    -1.339433808    -4.396977139       H   1  noname
   21   H21       -1.240261341    -1.210568917    -2.770323146       H   1  noname
   22   N22       -0.062021443    -2.916271987    -2.993976295     N.3   1  noname
   23   H23       -0.896215323    -3.481435129    -3.139981904       H   1  noname
   24   H24        0.641355258    -3.287796319    -3.632071624       H   1  noname
   25   C25        0.224122240     0.713390995     2.696120825     C.3   1  noname
   26   H26        0.249600620     0.523101896     3.775658947       H   1  noname
   27   H27        1.263160029     0.630600607     2.348847947       H   1  noname
   28   C28       -0.602343149    -0.403452890     2.027131314     C.3   1  noname
   29   H29       -1.634315317    -0.391465474     2.397764734       H   1  noname
   30   H30       -0.655372515    -0.244847698     0.935644430       H   1  noname
   31   N31       -0.024725154    -1.713140131     2.350782644     N.3   1  noname
   32   H32        0.965530633    -1.703259717     2.099794514       H   1  noname
   33   C33       -0.668606700    -2.833593244     1.648769058     C.3   1  noname
   34   H34       -1.730653510    -2.844911758     1.915714248       H   1  noname
   35   H35       -0.611213713    -2.716571828     0.550904571       H   1  noname
   36   C36       -0.042228998    -4.166868795     2.059423041     C.3   1  noname
   37   H37       -0.206558866    -4.319393692     3.132068793       H   1  noname
   38   H38        1.054298816    -4.111810340     1.912472576       H   1  noname
   39   N39       -0.688624368    -5.260744861     1.331448459     N.3   1  noname
   40   H40       -0.401169030    -5.237361359     0.353878482       H   1  noname
   41   H41       -0.370916497    -6.154790277     1.699975898       H   1  noname
   42   C42        2.404757308     3.089412131    -1.492864035     C.3   1  noname
   43   H43        2.403057755     3.653874927    -2.431805836       H   1  noname
   44   H44        2.810864921     2.077361411    -1.693379655       H   1  noname
   45   H45        3.108981852     3.581178403    -0.810772615       H   1  noname
   46   C46       -1.435861209     2.421204384     3.229850676     C.3   1  noname
   47   H47       -2.349442837     1.949584915     2.821268070       H   1  noname
   48   H48       -1.588818342     3.506346774     3.210944740       H   1  noname
   49   H49       -1.332505844     2.111664492     4.275103901       H   1  noname
   50   O50       -1.702198319     1.309614993    -2.727167784     O.3   1  noname
   51   O51       -1.717418891     2.016250567    -3.999154661     O.3   1  noname
   52   H52       -1.012504742     1.509392448    -4.461003406       H   1  noname
   53   O53       -0.130299081    -2.529679902     5.105237286       O   1  noname
   54   H54       -0.095704127    -2.143318216     4.181355907       H   1  noname


@<TRIPOS>BOND
    1      2      3    1
    2      2      4    1
    3      5      6    1
    4      5      7    1
    5      2      5    1
    6      5      8    1
    7      1      2    1
    8      9     10    1
    9      9     11    1
   10      1      9    1
   11     12     13    1
   12      9     12    1
   13     14     15    1
   14     12     14    1
   15     16     17    1
   16     16     18    1
   17     14     16    1
   18     19     20    1
   19     19     21    1
   20     16     19    1
   21     22     23    1
   22     22     24    1
   23     19     22    1
   24     25     26    1
   25     25     27    1
   26      8     25    1
   27     28     29    1
   28     28     30    1
   29     25     28    1
   30     31     32    1
   31     28     31    1
   32     33     34    1
   33     33     35    1
   34     31     33    1
   35     36     37    1
   36     36     38    1
   37     33     36    1
   38     39     40    1
   39     39     41    1
   40     36     39    1
   41     42     43    1
   42     42     44    1
   43     42     45    1
   44      1     42    1
   45     46     47    1
   46     46     48    1
   47     46     49    1
   48      8     46    1
   49     12     50    1
   50     50     51    1
   51     52     51    1
   52     53     54    1
