# Supplementary material for: A Molecular Modeling Study on the Propagation in Free Radical Chain Oxidation of (B)PEI
Source: Nanomaterials (Basel). 2025 Feb 18;15(4):313. doi: 10.3390/nano15040313 (PMC11858157; doi:10.3390/nano15040313)
Supplement: Supplementary file 1 [file nanomaterials-15-00313-s001.zip › Supplementary Materials/Molecular Structures/Table 1/EG NN34 dimethyl N6 pentamer N5a ROOH HO2(d)_b3lyp.mol2]

#
#	File Created by: Spartan'24 Export
#

@<TRIPOS>MOLECULE
M0001
55 53
SMALL
NO_CHARGES


@<TRIPOS>ATOM
    1   N1        -0.394687679    -3.146488510     1.198670415     N.3   1  noname
    2   C2         0.953972246    -2.572107298     1.195947391     C.3   1  noname
    3   H3         1.596710557    -3.173879869     1.846780042       H   1  noname
    4   H4         0.974996217    -1.551321944     1.612487971       H   1  noname
    5   C5         1.558030903    -2.573961572    -0.220900799     C.3   1  noname
    6   H6         0.788342922    -2.273295508    -0.951667782       H   1  noname
    7   H7         1.817104472    -3.607375293    -0.475018551       H   1  noname
    8   N8         2.769483805    -1.756032062    -0.306479976     N.3   1  noname
    9   C9        -1.444446340    -2.194122174     0.856924139     C.3   1  noname
   10   H10       -2.336245551    -2.756522548     0.541891114       H   1  noname
   11   H11       -1.111759073    -1.620106659    -0.014195267       H   1  noname
   12   C12       -1.854050317    -1.191804975     1.962987700     C.3   1  noname
   13   H13       -0.956976173    -0.711949081     2.362703054       H   1  noname
   14   H14       -2.332117172    -1.728342504     2.792600514       H   1  noname
   15   N15       -2.767745818    -0.147775500     1.470592988     N.3   1  noname
   16   H16       -3.267887850    -0.431111027     0.633494376       H   1  noname
   17   C17       -2.307410063     1.194104139     1.395241208     C.3   1  noname
   18   H18       -3.086048352     1.818955240     0.945168707       H   1  noname
   19   C19       -1.926582200     1.801505694     2.750415091     C.3   1  noname
   20   H20       -0.941343326     1.414282564     3.058857885       H   1  noname
   21   H21       -2.667476491     1.430653794     3.466328164       H   1  noname
   22   N22       -2.018440866     3.264208729     2.720157846     N.3   1  noname
   23   H23       -1.920060160     3.622461172     3.668435957       H   1  noname
   24   H24       -1.228144207     3.616783068     2.184866164       H   1  noname
   25   C25        2.526253587    -0.320451503    -0.455499196     C.3   1  noname
   26   H26        3.462995297     0.213315057    -0.251930271       H   1  noname
   27   H27        1.817807821    -0.012007831     0.324013085       H   1  noname
   28   C28        1.978543665     0.158200168    -1.816206321     C.3   1  noname
   29   H29        2.721430619    -0.015688915    -2.606535329       H   1  noname
   30   H30        1.086501632    -0.436755164    -2.094613291       H   1  noname
   31   N31        1.689812139     1.588699456    -1.760852943     N.3   1  noname
   32   H32        1.117553116     1.777309709    -0.938688731       H   1  noname
   33   C33        1.013348492     2.078435756    -2.955612923     C.3   1  noname
   34   H34        1.734108939     2.093305862    -3.784930038       H   1  noname
   35   H35        0.184097997     1.417793902    -3.282696089       H   1  noname
   36   C36        0.459457547     3.490927397    -2.774033475     C.3   1  noname
   37   H37        0.217383589     3.909385625    -3.761921181       H   1  noname
   38   H38        1.229834264     4.124149361    -2.320875996       H   1  noname
   39   N39       -0.727021866     3.495228347    -1.884153354     N.3   1  noname
   40   H40       -1.087891036     4.443860133    -1.788691402       H   1  noname
   41   H41       -1.473788011     2.933956720    -2.305215127       H   1  noname
   42   C42       -0.697847314    -3.997311121     2.339155347     C.3   1  noname
   43   H43       -1.694945309    -4.435270053     2.209615843       H   1  noname
   44   H44       -0.679801810    -3.486572126     3.320040746       H   1  noname
   45   H45        0.024581331    -4.819992315     2.382307104       H   1  noname
   46   C46        3.768247157    -2.276442614    -1.228228486     C.3   1  noname
   47   H47        3.447255096    -2.317313606    -2.286126584       H   1  noname
   48   H48        4.048495616    -3.292746295    -0.928558157       H   1  noname
   49   H49        4.668744725    -1.652670541    -1.176992023       H   1  noname
   50   O50       -1.145494394     1.172950519     0.462888894     O.3   1  noname
   51   O51       -0.342752815     2.391514132     0.553335576     O.3   1  noname
   52   H52       -0.548748440     2.850615672    -0.337261327       H   1  noname
   53   O53       -2.620438969     1.218483306    -2.676565782       O   1  noname
   54   O54       -2.302122006     0.266937513    -1.802791370     O.3   1  noname
   55   H55       -1.772820143     0.711395571    -1.068665548       H   1  noname


@<TRIPOS>BOND
    1      2      3    1
    2      2      4    1
    3      5      6    1
    4      5      7    1
    5      2      5    1
    6      5      8    1
    7      1      2    1
    8      9     10    1
    9      9     11    1
   10      1      9    1
   11     12     13    1
   12     12     14    1
   13      9     12    1
   14     15     16    1
   15     12     15    1
   16     17     18    1
   17     15     17    1
   18     19     20    1
   19     19     21    1
   20     17     19    1
   21     22     23    1
   22     22     24    1
   23     19     22    1
   24     25     26    1
   25     25     27    1
   26      8     25    1
   27     28     29    1
   28     28     30    1
   29     25     28    1
   30     31     32    1
   31     28     31    1
   32     33     34    1
   33     33     35    1
   34     31     33    1
   35     36     37    1
   36     36     38    1
   37     33     36    1
   38     39     40    1
   39     39     41    1
   40     36     39    1
   41     42     43    1
   42     42     44    1
   43     42     45    1
   44      1     42    1
   45     46     47    1
   46     46     48    1
   47     46     49    1
   48      8     46    1
   49     17     50    1
   50     50     51    1
   51     52     51    1
   52     54     55    1
   53     53     54    1
