# Supplementary material for: A Molecular Modeling Study on the Propagation in Free Radical Chain Oxidation of (B)PEI
Source: Nanomaterials (Basel). 2025 Feb 18;15(4):313. doi: 10.3390/nano15040313 (PMC11858157; doi:10.3390/nano15040313)
Supplement: Supplementary file 1 [file nanomaterials-15-00313-s001.zip › Supplementary Materials/Molecular Structures/Table 1/EG NN34 dimethyl N6 pentamer N5aN4b ROO(d)_b3lyp.mol2]

#
#	File Created by: Spartan'24 Export
#

@<TRIPOS>MOLECULE
M0001
51 50
SMALL
NO_CHARGES


@<TRIPOS>ATOM
    1   N1        -0.457957616    -1.340389686    -3.209574228     N.3   1  noname
    2   C2         0.930072777    -1.283824561    -2.740557308     C.3   1  noname
    3   H3         1.532769426    -1.904784917    -3.412298362       H   1  noname
    4   H4         1.045396307    -1.732003534    -1.738660724       H   1  noname
    5   C5         1.510874426     0.139237859    -2.765420250     C.3   1  noname
    6   H6         0.785580148     0.861274288    -2.354245910       H   1  noname
    7   H7         1.651084996     0.423135087    -3.814325436       H   1  noname
    8   N8         2.813946394     0.229648054    -2.101517741     N.3   1  noname
    9   C9        -1.434068891    -0.662614685    -2.356071982     C.3   1  noname
   10   H10       -2.411590747    -0.745721027    -2.851586068       H   1  noname
   11   H11       -1.202635236     0.406497446    -2.317036961       H   1  noname
   12   C12       -1.556303376    -1.165830321    -0.901799802     C.3   1  noname
   13   H13       -0.582812914    -1.114976800    -0.404379278       H   1  noname
   14   H14       -1.866818206    -2.220706891    -0.868360573       H   1  noname
   15   N15       -2.462649671    -0.294403957    -0.147756152     N.3   1  noname
   16   H16       -3.423025732    -0.365083694    -0.476091517       H   1  noname
   17   C17       -2.385115824    -0.331308284     1.261135539     C.3   1  noname
   18   H18       -1.349229501    -0.245060325     1.593103205       H   1  noname
   19   C19       -3.283686424     0.696113856     1.935883025     C.3   1  noname
   20   H20       -4.328755395     0.502667094     1.632442309       H   1  noname
   21   H21       -3.007291253     1.679748156     1.544990482       H   1  noname
   22   N22       -3.066393575     0.685137578     3.384696242     N.3   1  noname
   23   H23       -3.649383520     1.393693999     3.825413606       H   1  noname
   24   H24       -3.356870912    -0.214574110     3.764383352       H   1  noname
   25   C25        2.793691145     0.058885553    -0.644938548     C.3   1  noname
   26   H26        3.831717224     0.061103359    -0.292658008       H   1  noname
   27   H27        2.401826936    -0.942219454    -0.423201124       H   1  noname
   28   C28        1.990548666     1.083416707     0.180600930     C.3   1  noname
   29   H29        2.452249611     2.076788411     0.107635401       H   1  noname
   30   H30        0.968679168     1.186700894    -0.233485150       H   1  noname
   31   N31        1.970898209     0.690116314     1.586942284     N.3   1  noname
   32   H32        1.658263249    -0.279913323     1.649897428       H   1  noname
   33   C33        1.081623942     1.515711671     2.400631217     C.3   1  noname
   34   H34        1.485159911     2.534123990     2.450770752       H   1  noname
   35   H35        0.068788342     1.610495541     1.955748241       H   1  noname
   36   C36        0.940851747     0.959893023     3.818915238     C.3   1  noname
   37   H37        1.899403525     1.063090883     4.340569573       H   1  noname
   38   H38        0.736337857    -0.128133453     3.754445500       H   1  noname
   39   N39       -0.084561092     1.710713786     4.547109874     N.3   1  noname
   40   H40       -1.008192498     1.430782042     4.205108008       H   1  noname
   41   H41       -0.056431628     1.451331293     5.531665929       H   1  noname
   42   C42       -0.853430020    -2.695527550    -3.574454150     C.3   1  noname
   43   H43       -1.879992264    -2.686132554    -3.958010913       H   1  noname
   44   H44       -0.806211322    -3.426411690    -2.745270713       H   1  noname
   45   H45       -0.199224218    -3.061544318    -4.373781357       H   1  noname
   46   C46        3.553465778     1.413629318    -2.521384627     C.3   1  noname
   47   H47        3.050367001     2.372509060    -2.293091773       H   1  noname
   48   H48        3.718179124     1.376990634    -3.604426581       H   1  noname
   49   H49        4.533249513     1.424493056    -2.031258581       H   1  noname
   50   O50       -2.840335118    -1.657810854     1.826955514     O.3   1  noname
   51   O51       -1.852058467    -2.538952962     1.856600167       O   1  noname


@<TRIPOS>BOND
    1      2      3    1
    2      2      4    1
    3      5      6    1
    4      5      7    1
    5      2      5    1
    6      5      8    1
    7      1      2    1
    8      9     10    1
    9      9     11    1
   10      1      9    1
   11     12     13    1
   12     12     14    1
   13      9     12    1
   14     15     16    1
   15     12     15    1
   16     17     18    1
   17     15     17    1
   18     19     20    1
   19     19     21    1
   20     17     19    1
   21     22     23    1
   22     22     24    1
   23     19     22    1
   24     25     26    1
   25     25     27    1
   26      8     25    1
   27     28     29    1
   28     28     30    1
   29     25     28    1
   30     31     32    1
   31     28     31    1
   32     33     34    1
   33     33     35    1
   34     31     33    1
   35     36     37    1
   36     36     38    1
   37     33     36    1
   38     39     40    1
   39     39     41    1
   40     36     39    1
   41     42     43    1
   42     42     44    1
   43     42     45    1
   44      1     42    1
   45     46     47    1
   46     46     48    1
   47     46     49    1
   48      8     46    1
   49     17     50    1
   50     50     51    1
