# Supplementary material for: A Molecular Modeling Study on the Propagation in Free Radical Chain Oxidation of (B)PEI
Source: Nanomaterials (Basel). 2025 Feb 18;15(4):313. doi: 10.3390/nano15040313 (PMC11858157; doi:10.3390/nano15040313)
Supplement: Supplementary file 1 [file nanomaterials-15-00313-s001.zip › Supplementary Materials/Molecular Structures/Table 1/TS NN34 dimethyl N6 pentamer amide N1 HO2(d)_b3lyp.mol2]

#
#	File Created by: Spartan'24 Export
#

@<TRIPOS>MOLECULE
M0001
52 50
SMALL
NO_CHARGES


@<TRIPOS>ATOM
    1   N1         0.856502706     1.363671676    -3.252253346     N.3   1  noname
    2   C2        -0.496215534     1.409570593    -2.696292095     C.3   1  noname
    3   H3        -1.111222696     2.010709755    -3.375988449       H   1  noname
    4   H4        -0.540168636     1.927999456    -1.718816577       H   1  noname
    5   C5        -1.162131973     0.029716469    -2.571934208     C.3   1  noname
    6   H6        -0.529138249    -0.660064208    -1.992724934       H   1  noname
    7   H7        -1.248990670    -0.401953554    -3.574461513       H   1  noname
    8   N8        -2.502064416     0.148808938    -1.986351861     N.3   1  noname
    9   C9         1.833095378     0.600623020    -2.471919307     C.3   1  noname
   10   H10        2.758137384     0.559003509    -3.062264834       H   1  noname
   11   H11        1.477724107    -0.429965411    -2.377077477       H   1  noname
   12   C12        2.145173087     1.101373824    -1.040265995     C.3   1  noname
   13   H13        1.245210363     1.553439425    -0.606116618       H   1  noname
   14   H14        2.909805815     1.900506385    -1.062240814       H   1  noname
   15   N15        2.503059026    -0.028158872    -0.183081866     N.3   1  noname
   16   H16        3.355925433    -0.466972082    -0.528274106       H   1  noname
   17   C17        2.649805485     0.299801388     1.233132101     C.3   1  noname
   18   H18        1.773150386     0.887933988     1.528733059       H   1  noname
   19   H19        3.532560822     0.931211570     1.455472040       H   1  noname
   20   C20        2.670058765    -0.978900530     2.075754567     C.3   1  noname
   21   H21        3.623045516    -1.515691278     1.929315951       H   1  noname
   22   H22        1.879505929    -1.640567559     1.710523138       H   1  noname
   23   N23        2.383903975    -0.702059131     3.494853292     N.3   1  noname
   24   H24        2.081204039    -1.573517674     3.931044072       H   1  noname
   25   H25        3.222403242    -0.385768594     3.980170790       H   1  noname
   26   C26       -2.532168090     0.144951761    -0.528273564     C.3   1  noname
   27   H27       -3.505814912     0.533041074    -0.199444302       H   1  noname
   28   H28       -1.779251513     0.852854903    -0.163671097       H   1  noname
   29   C29       -2.287916303    -1.222271015     0.174659568     C.3   1  noname
   30   H30       -3.097570736    -1.920446663    -0.065522473       H   1  noname
   31   H31       -1.356711833    -1.680158335    -0.175241097       H   1  noname
   32   N32       -2.202511787    -1.091479879     1.619918534   N.pl3   1  noname
   33   H33       -3.026819614    -0.721114504     2.092281997       H   1  noname
   34   C34       -1.027757466    -0.664822434     2.245836540     C.3   1  noname
   35   H35       -0.494432743    -1.636861579     2.866514863       H   1  noname
   36   H36       -0.226117213    -0.418760958     1.541340504       H   1  noname
   37   C37       -1.276627162     0.380143384     3.318386166     C.2   1  noname
   38   N38       -0.156840537     0.865306157     3.910139146    N.am   1  noname
   39   H39        0.759090683     0.404780367     3.791985978       H   1  noname
   40   H40       -0.298042860     1.481911018     4.699331878       H   1  noname
   41   C41        1.332298575     2.687631572    -3.630177976     C.3   1  noname
   42   H42        2.320726088     2.599680197    -4.095080718       H   1  noname
   43   H43        1.415565861     3.402312252    -2.788718679       H   1  noname
   44   H44        0.649010136     3.125862113    -4.366837472       H   1  noname
   45   C45       -3.513498952    -0.694310375    -2.607358816     C.3   1  noname
   46   H46       -3.334245139    -1.782007001    -2.513247820       H   1  noname
   47   H47       -3.579175401    -0.461229683    -3.675910090       H   1  noname
   48   H48       -4.489833614    -0.476292569    -2.158318882       H   1  noname
   49   O49       -2.422969192     0.726692921     3.606573827     O.2   1  noname
   50   O50        0.064394565    -2.719873951     3.358806568       O   1  noname
   51   O51       -0.182758396    -3.654845803     2.327772852     O.3   1  noname
   52   H52       -1.060384640    -4.001444228     2.575319500       H   1  noname


@<TRIPOS>BOND
    1      2      3    1
    2      2      4    1
    3      5      6    1
    4      5      7    1
    5      2      5    1
    6      5      8    1
    7      1      2    1
    8      9     10    1
    9      9     11    1
   10      1      9    1
   11     12     13    1
   12     12     14    1
   13      9     12    1
   14     15     16    1
   15     12     15    1
   16     17     18    1
   17     17     19    1
   18     15     17    1
   19     20     21    1
   20     20     22    1
   21     17     20    1
   22     23     24    1
   23     23     25    1
   24     20     23    1
   25     26     27    1
   26     26     28    1
   27      8     26    1
   28     29     30    1
   29     29     31    1
   30     26     29    1
   31     32     33    1
   32     29     32    1
   33     34     35    1
   34     34     36    1
   35     32     34    1
   36     34     37    1
   37     38     39    1
   38     38     40    1
   39     37     38    am
   40     41     42    1
   41     41     43    1
   42     41     44    1
   43      1     41    1
   44     45     46    1
   45     45     47    1
   46     45     48    1
   47      8     45    1
   48     37     49    2
   49     51     52    1
   50     50     51    1
