# Supplementary material for: A Molecular Modeling Study on the Propagation in Free Radical Chain Oxidation of (B)PEI
Source: Nanomaterials (Basel). 2025 Feb 18;15(4):313. doi: 10.3390/nano15040313 (PMC11858157; doi:10.3390/nano15040313)
Supplement: Supplementary file 1 [file nanomaterials-15-00313-s001.zip › Supplementary Materials/Molecular Structures/Table 1/TS NN34 dimethyl N6 pentamer amide N2 HO2(d)_b3lyp.mol2]

#
#	File Created by: Spartan'24 Export
#

@<TRIPOS>MOLECULE
M0001
52 50
SMALL
NO_CHARGES


@<TRIPOS>ATOM
    1   N1         0.788936803     1.146227669    -3.255447871     N.3   1  noname
    2   C2        -0.651597031     1.341282960    -3.078485222     C.3   1  noname
    3   H3        -1.000192702     1.906451669    -3.948904602       H   1  noname
    4   H4        -0.908444385     1.965993764    -2.204205833       H   1  noname
    5   C5        -1.430389558    -0.001163857    -3.015972787     C.3   1  noname
    6   H6        -0.711408978    -0.833660981    -3.085253221       H   1  noname
    7   H7        -2.067001867    -0.081221765    -3.902822375       H   1  noname
    8   N8        -2.313111194    -0.156624326    -1.858788546   N.pl3   1  noname
    9   C9         1.482731154     0.590941305    -2.096757059     C.3   1  noname
   10   H10        2.480550200     0.269185990    -2.427424001       H   1  noname
   11   H11        0.955857128    -0.316295237    -1.778518854       H   1  noname
   12   C12        1.635842812     1.509106427    -0.864228265     C.3   1  noname
   13   H13        0.695068309     2.035092813    -0.659035858       H   1  noname
   14   H14        2.391449378     2.290840682    -1.058563539       H   1  noname
   15   N15        1.963795642     0.713619027     0.328775055     N.3   1  noname
   16   H16        2.816500445     0.185855245     0.133578601       H   1  noname
   17   C17        2.197328315     1.549959654     1.515159479     C.3   1  noname
   18   H18        1.246817499     2.004403526     1.817208575       H   1  noname
   19   H19        2.893259546     2.382921055     1.295723855       H   1  noname
   20   C20        2.748127033     0.730790480     2.683407579     C.3   1  noname
   21   H21        3.664914666     0.202652572     2.351385916       H   1  noname
   22   H22        2.016879510    -0.041046694     2.954774580       H   1  noname
   23   N23        2.942430066     1.596570049     3.848229926     N.3   1  noname
   24   H24        3.206306201     1.037835128     4.658064848       H   1  noname
   25   H25        3.717372943     2.236559146     3.679651079       H   1  noname
   26   C26       -1.768523260    -0.059004850    -0.566326517     C.3   1  noname
   27   H27       -2.612725662     0.557086451     0.247149015       H   1  noname
   28   H28       -0.874282317     0.560447042    -0.569445269       H   1  noname
   29   C29       -1.585572170    -1.314728431     0.273551351     C.2   1  noname
   30   N30       -0.347818875    -1.457999389     0.819057880    N.am   1  noname
   31   H31        0.369647326    -0.746377686     0.657658402       H   1  noname
   32   C32       -0.037751666    -2.577198192     1.700609462     C.3   1  noname
   33   H33       -0.582664940    -3.457660439     1.353470594       H   1  noname
   34   H34        1.037469901    -2.784764052     1.613007788       H   1  noname
   35   C35       -0.406688876    -2.320073522     3.168215975     C.3   1  noname
   36   H36       -1.488637183    -2.158250225     3.225308441       H   1  noname
   37   H37        0.076329508    -1.385395159     3.510044279       H   1  noname
   38   N38       -0.076505468    -3.503575925     3.968751479     N.3   1  noname
   39   H39        0.934830625    -3.588377779     4.065439558       H   1  noname
   40   H40       -0.442837741    -3.396548199     4.912928881       H   1  noname
   41   C41        1.460532622     2.300037162    -3.840439061     C.3   1  noname
   42   H42        2.514364623     2.053165159    -4.018773488       H   1  noname
   43   H43        1.428349968     3.217111124    -3.222730314       H   1  noname
   44   H44        1.002250626     2.536332675    -4.806511020       H   1  noname
   45   C45       -3.507923054    -0.966793874    -2.075753551     C.3   1  noname
   46   H46       -3.277154347    -2.031202375    -2.233865219       H   1  noname
   47   H47       -4.030631309    -0.586825460    -2.962117253       H   1  noname
   48   H48       -4.163996664    -0.875793549    -1.212505601       H   1  noname
   49   O49       -2.502444236    -2.121363354     0.474063097     O.2   1  noname
   50   O50       -3.356984797     0.817019381     1.218708450       O   1  noname
   51   O51       -4.458722724    -0.049751056     1.030829900     O.3   1  noname
   52   H52       -4.063929253    -0.925791779     1.238121493       H   1  noname


@<TRIPOS>BOND
    1      2      3    1
    2      2      4    1
    3      5      6    1
    4      5      7    1
    5      2      5    1
    6      5      8    1
    7      1      2    1
    8      9     10    1
    9      9     11    1
   10      1      9    1
   11     12     13    1
   12     12     14    1
   13      9     12    1
   14     15     16    1
   15     12     15    1
   16     17     18    1
   17     17     19    1
   18     15     17    1
   19     20     21    1
   20     20     22    1
   21     17     20    1
   22     23     24    1
   23     23     25    1
   24     20     23    1
   25     26     27    1
   26     26     28    1
   27      8     26    1
   28     26     29    1
   29     30     31    1
   30     29     30    am
   31     32     33    1
   32     32     34    1
   33     30     32    1
   34     35     36    1
   35     35     37    1
   36     32     35    1
   37     38     39    1
   38     38     40    1
   39     35     38    1
   40     41     42    1
   41     41     43    1
   42     41     44    1
   43      1     41    1
   44     45     46    1
   45     45     47    1
   46     45     48    1
   47      8     45    1
   48     29     49    2
   49     51     52    1
   50     50     51    1
