# Supplementary material for: A Molecular Modeling Study on the Propagation in Free Radical Chain Oxidation of (B)PEI
Source: Nanomaterials (Basel). 2025 Feb 18;15(4):313. doi: 10.3390/nano15040313 (PMC11858157; doi:10.3390/nano15040313)
Supplement: Supplementary file 1 [file nanomaterials-15-00313-s001.zip › Supplementary Materials/Molecular Structures/Table 1/TS NN34 dimethyl N6 pentamer amide N3 HO2(d)_b3lyp.mol2]

#
#	File Created by: Spartan'24 Export
#

@<TRIPOS>MOLECULE
M0001
52 50
SMALL
NO_CHARGES


@<TRIPOS>ATOM
    1   N1        -0.058111996    -1.780922617    -2.551837782   N.pl3   1  noname
    2   C2         1.303280795    -1.455693950    -2.415336040     C.3   1  noname
    3   H3         1.815133835    -1.895453173    -3.573831635       H   1  noname
    4   H4         1.859724784    -2.037593892    -1.671178629       H   1  noname
    5   C5         1.661758439    -0.007408068    -2.583386756     C.2   1  noname
    6   N6         2.517805369     0.591296090    -1.695505099    N.am   1  noname
    7   C7        -1.114093681    -0.893161655    -2.086003705     C.3   1  noname
    8   H8        -2.005259883    -1.054342569    -2.708805427       H   1  noname
    9   H9        -0.798491084     0.141374932    -2.238268237       H   1  noname
   10   C10       -1.460946581    -1.100831763    -0.598908858     C.3   1  noname
   11   H11       -0.525150972    -1.109697792    -0.025420242       H   1  noname
   12   H12       -1.928047178    -2.094115853    -0.452208224       H   1  noname
   13   N13       -2.275002422    -0.001441728    -0.089365123     N.3   1  noname
   14   H14       -3.142872082     0.054553869    -0.622372781       H   1  noname
   15   C15       -2.585703417    -0.125398281     1.332987470     C.3   1  noname
   16   H16       -1.642701878    -0.263631543     1.874749932       H   1  noname
   17   H17       -3.211080863    -1.011075297     1.567339789       H   1  noname
   18   C18       -3.258058135     1.139729549     1.864196861     C.3   1  noname
   19   H19       -4.215096961     1.299301646     1.334255000       H   1  noname
   20   H20       -2.616255574     1.994288300     1.627298225       H   1  noname
   21   N21       -3.400910892     1.063612238     3.326319381     N.3   1  noname
   22   H22       -3.790768556     1.936816105     3.678386743       H   1  noname
   23   H23       -4.073210447     0.335986344     3.572164775       H   1  noname
   24   C24        2.583269345     0.249571340    -0.272815457     C.3   1  noname
   25   H25        3.613501539     0.376588921     0.078613166       H   1  noname
   26   H26        2.329581608    -0.805828077    -0.149314493       H   1  noname
   27   C27        1.630329548     1.104270941     0.580548004     C.3   1  noname
   28   H28        1.971096444     2.147251702     0.581505745       H   1  noname
   29   H29        0.628542189     1.103131471     0.109025770       H   1  noname
   30   N30        1.615877284     0.636059021     1.961424245     N.3   1  noname
   31   H31        1.278880340    -0.327903776     1.975828774       H   1  noname
   32   C32        0.741439113     1.440281659     2.818552121     C.3   1  noname
   33   H33        1.193560459     2.429599412     2.959020847       H   1  noname
   34   H34       -0.249985983     1.612380084     2.357352203       H   1  noname
   35   C35        0.534127208     0.782091223     4.184530258     C.3   1  noname
   36   H36        1.476757062     0.808116413     4.744287638       H   1  noname
   37   H37        0.294548208    -0.290174515     4.025523602       H   1  noname
   38   N38       -0.487908827     1.513913173     4.932184692     N.3   1  noname
   39   H39       -1.405085557     1.331756814     4.513274521       H   1  noname
   40   H40       -0.530025858     1.161190877     5.886788111       H   1  noname
   41   C41       -0.357140687    -3.195325629    -2.685458711     C.3   1  noname
   42   H42       -1.396496942    -3.318522608    -3.006193333       H   1  noname
   43   H43       -0.216139212    -3.754457444    -1.744761196       H   1  noname
   44   H44        0.298659820    -3.622206189    -3.450244229       H   1  noname
   45   C45        3.032503009     1.908274895    -2.071727123     C.3   1  noname
   46   H46        2.299340899     2.706708003    -1.901910070       H   1  noname
   47   H47        3.283918970     1.903607698    -3.133127591       H   1  noname
   48   H48        3.929232192     2.113235462    -1.479352330       H   1  noname
   49   O49        1.280929651     0.598602098    -3.599676566     O.2   1  noname
   50   O50        1.963065788    -2.115451983    -4.780878648       O   1  noname
   51   O51        0.761156197    -1.586093273    -5.279909349     O.3   1  noname
   52   H52        0.846587008    -0.636858819    -5.018360077       H   1  noname


@<TRIPOS>BOND
    1      2      3    1
    2      2      4    1
    3      2      5    1
    4      5      6    am
    5      1      2    1
    6      7      8    1
    7      7      9    1
    8      1      7    1
    9     10     11    1
   10     10     12    1
   11      7     10    1
   12     13     14    1
   13     10     13    1
   14     15     16    1
   15     15     17    1
   16     13     15    1
   17     18     19    1
   18     18     20    1
   19     15     18    1
   20     21     22    1
   21     21     23    1
   22     18     21    1
   23     24     25    1
   24     24     26    1
   25      6     24    1
   26     27     28    1
   27     27     29    1
   28     24     27    1
   29     30     31    1
   30     27     30    1
   31     32     33    1
   32     32     34    1
   33     30     32    1
   34     35     36    1
   35     35     37    1
   36     32     35    1
   37     38     39    1
   38     38     40    1
   39     35     38    1
   40     41     42    1
   41     41     43    1
   42     41     44    1
   43      1     41    1
   44     45     46    1
   45     45     47    1
   46     45     48    1
   47      6     45    1
   48      5     49    2
   49     51     52    1
   50     50     51    1
