# Supplementary material for: A Molecular Modeling Study on the Propagation in Free Radical Chain Oxidation of (B)PEI
Source: Nanomaterials (Basel). 2025 Feb 18;15(4):313. doi: 10.3390/nano15040313 (PMC11858157; doi:10.3390/nano15040313)
Supplement: Supplementary file 1 [file nanomaterials-15-00313-s001.zip › Supplementary Materials/Molecular Structures/Table 1/TS NN34 dimethyl N6 pentamer diamide N1 HO2(d)_b3lyp.mol2]

#
#	File Created by: Spartan'24 Export
#

@<TRIPOS>MOLECULE
M0001
51 49
SMALL
NO_CHARGES


@<TRIPOS>ATOM
    1   N1         0.670150537     1.337604793    -3.079546952     N.3   1  noname
    2   C2        -0.703232449     1.268321227    -2.574075811     C.3   1  noname
    3   H3        -1.310641242     1.958877252    -3.170617892       H   1  noname
    4   H4        -0.777551185     1.621448128    -1.527945640       H   1  noname
    5   C5        -1.306844819    -0.136540047    -2.714224216     C.3   1  noname
    6   H6        -0.685016303    -0.882359090    -2.198726976       H   1  noname
    7   H7        -1.295917297    -0.392679100    -3.779344474       H   1  noname
    8   N8        -2.703587632    -0.213323095    -2.263110931     N.3   1  noname
    9   C9         1.655371056     0.556939977    -2.326179791     C.3   1  noname
   10   H10        2.586527924     0.556877046    -2.909763096       H   1  noname
   11   H11        1.316976958    -0.481436000    -2.275724793       H   1  noname
   12   C12        1.953414577     1.005678644    -0.876852066     C.3   1  noname
   13   H13        1.016867634     1.298913249    -0.387739526       H   1  noname
   14   H14        2.600961618     1.902403527    -0.872462918       H   1  noname
   15   N15        2.498457397    -0.112336095    -0.106857576     N.3   1  noname
   16   H16        3.384949277    -0.412570245    -0.508823617       H   1  noname
   17   C17        2.655231927     0.143598777     1.321046006     C.3   1  noname
   18   H18        1.767240558     0.686343755     1.663159639       H   1  noname
   19   H19        3.520737346     0.790211330     1.568033662       H   1  noname
   20   C20        2.736652180    -1.171106158     2.102829325     C.3   1  noname
   21   H21        3.669276306    -1.703473305     1.850937257       H   1  noname
   22   H22        1.908450780    -1.815326407     1.792821894       H   1  noname
   23   N23        2.591562293    -0.925509580     3.552814654     N.3   1  noname
   24   H24        2.535665589    -1.819030481     4.040572183       H   1  noname
   25   H25        3.423056778    -0.457023459     3.914221178       H   1  noname
   26   C26       -2.938577607     0.110183451    -0.867408325     C.3   1  noname
   27   H27       -3.993251808    -0.096983692    -0.640951451       H   1  noname
   28   H28       -2.800447920     1.187038658    -0.708671521       H   1  noname
   29   C29       -2.075625778    -0.637950727     0.168563913     C.2   1  noname
   30   N30       -1.912894482     0.018098467     1.356627621    N.am   1  noname
   31   H31       -2.483825495     0.825911854     1.603974903       H   1  noname
   32   C32       -1.005862691    -0.356027055     2.362247138     C.3   1  noname
   33   H33       -1.321842333    -1.586039572     2.848747484       H   1  noname
   34   H34       -0.046932301    -0.698133096     1.966048861       H   1  noname
   35   C35       -0.981142016     0.669961031     3.458684000     C.2   1  noname
   36   N36        0.091638294     0.614532855     4.281417530    N.am   1  noname
   37   H37        0.928433193     0.049640934     4.073434065       H   1  noname
   38   H38        0.134585660     1.308340916     5.015349340       H   1  noname
   39   C39        1.092262010     2.710620389    -3.327999245     C.3   1  noname
   40   H40        2.109074553     2.710159444    -3.737222503       H   1  noname
   41   H41        1.086706357     3.359729093    -2.431549125       H   1  noname
   42   H42        0.429619490     3.169156809    -4.071084572       H   1  noname
   43   C43       -3.345585537    -1.455517091    -2.691833818     C.3   1  noname
   44   H44       -2.886183231    -2.362710274    -2.270639959       H   1  noname
   45   H45       -3.300813893    -1.519736245    -3.784953247       H   1  noname
   46   H46       -4.402630759    -1.435651066    -2.402536030       H   1  noname
   47   O47       -1.907932634     1.477720284     3.570204988     O.2   1  noname
   48   O48       -1.418899454    -2.775362132     2.903564274       O   1  noname
   49   O49       -0.421783107    -3.215845590     2.017754683     O.3   1  noname
   50   H50       -0.807555525    -2.957804185     1.145852621       H   1  noname
   51   O51       -1.529292952    -1.717838099    -0.072061046     O.2   1  noname


@<TRIPOS>BOND
    1      2      3    1
    2      2      4    1
    3      5      6    1
    4      5      7    1
    5      2      5    1
    6      5      8    1
    7      1      2    1
    8      9     10    1
    9      9     11    1
   10      1      9    1
   11     12     13    1
   12     12     14    1
   13      9     12    1
   14     15     16    1
   15     12     15    1
   16     17     18    1
   17     17     19    1
   18     15     17    1
   19     20     21    1
   20     20     22    1
   21     17     20    1
   22     23     24    1
   23     23     25    1
   24     20     23    1
   25     26     27    1
   26     26     28    1
   27      8     26    1
   28     26     29    1
   29     30     31    1
   30     29     30    am
   31     32     33    1
   32     32     34    1
   33     30     32    1
   34     32     35    1
   35     36     37    1
   36     36     38    1
   37     35     36    am
   38     39     40    1
   39     39     41    1
   40     39     42    1
   41      1     39    1
   42     43     44    1
   43     43     45    1
   44     43     46    1
   45      8     43    1
   46     35     47    2
   47     49     50    1
   48     48     49    1
   49     29     51    2
