# Supplementary material for: A Molecular Modeling Study on the Propagation in Free Radical Chain Oxidation of (B)PEI
Source: Nanomaterials (Basel). 2025 Feb 18;15(4):313. doi: 10.3390/nano15040313 (PMC11858157; doi:10.3390/nano15040313)
Supplement: Supplementary file 1 [file nanomaterials-15-00313-s001.zip › Supplementary Materials/Molecular Structures/Table 1/TS NN34 dimethyl N6 pentamer HO2(d) N1a_b3lyp.mol2]

#
#	File Created by: Spartan'24 Export
#

@<TRIPOS>MOLECULE
M0001
53 51
SMALL
NO_CHARGES


@<TRIPOS>ATOM
    1   N1         0.088857705     1.701008925    -3.077229390     N.3   1  noname
    2   C2        -1.266301630     1.470798937    -2.568035336     C.3   1  noname
    3   H3        -1.951017665     2.094926991    -3.153239461       H   1  noname
    4   H4        -1.378826146     1.807357574    -1.522209817       H   1  noname
    5   C5        -1.723373493     0.011161364    -2.718522489     C.3   1  noname
    6   H6        -0.943553302    -0.680517821    -2.357667225       H   1  noname
    7   H7        -1.832774547    -0.192283199    -3.789705941       H   1  noname
    8   N8        -3.019575837    -0.243084067    -2.082573540     N.3   1  noname
    9   C9         1.160847076     1.047284982    -2.321014522     C.3   1  noname
   10   H10        2.098070995     1.221285387    -2.868302758       H   1  noname
   11   H11        0.996480085    -0.034739895    -2.330875038       H   1  noname
   12   C12        1.338899754     1.464987484    -0.844199062     C.3   1  noname
   13   H13        0.358771021     1.475622813    -0.351747312       H   1  noname
   14   H14        1.734350592     2.495524874    -0.772898346       H   1  noname
   15   N15        2.157395504     0.483842660    -0.134101647     N.3   1  noname
   16   H16        3.120062910     0.494789370    -0.471438561       H   1  noname
   17   C17        2.174001604     0.656810534     1.313527621     C.3   1  noname
   18   H18        1.130891279     0.697065483     1.663423942       H   1  noname
   19   H19        2.647835021     1.604841636     1.647539510       H   1  noname
   20   C20        2.873203415    -0.521095078     1.969919674     C.3   1  noname
   21   H21        4.036044415    -0.622276929     1.296409316       H   1  noname
   22   H22        2.435742905    -1.486039000     1.690552919       H   1  noname
   23   N23        3.035754977    -0.408231584     3.370589917     N.3   1  noname
   24   H24        3.498706779    -1.208381185     3.792426091       H   1  noname
   25   H25        3.488451604     0.453221415     3.668010747       H   1  noname
   26   C26       -3.041823328    -0.142175669    -0.621046589     C.3   1  noname
   27   H27       -4.071054002    -0.328282312    -0.290935753       H   1  noname
   28   H28       -2.820900931     0.897122408    -0.340153829       H   1  noname
   29   C29       -2.098653163    -1.065222755     0.176812591     C.3   1  noname
   30   H30       -2.367833003    -2.117870158     0.015228927       H   1  noname
   31   H31       -1.057509932    -0.949418905    -0.179889780       H   1  noname
   32   N32       -2.214597147    -0.775355263     1.606670727     N.3   1  noname
   33   H33       -2.106918523     0.232236927     1.737882401       H   1  noname
   34   C34       -1.196983911    -1.452325427     2.408424684     C.3   1  noname
   35   H35       -1.372213737    -2.534531448     2.367786456       H   1  noname
   36   H36       -0.173193237    -1.290609519     2.012719360       H   1  noname
   37   C37       -1.239140772    -0.993471694     3.867099844     C.3   1  noname
   38   H38       -2.177000260    -1.331823546     4.321648735       H   1  noname
   39   H39       -1.261869196     0.115319154     3.891155052       H   1  noname
   40   N40       -0.117649495    -1.578324911     4.608297866     N.3   1  noname
   41   H41        0.755296702    -1.135335866     4.315900317       H   1  noname
   42   H42       -0.220851992    -1.376147086     5.601196416       H   1  noname
   43   C43        0.341814470     3.115928676    -3.324411405     C.3   1  noname
   44   H44        1.351186065     3.240282671    -3.733974784       H   1  noname
   45   H45        0.258310852     3.758414771    -2.426761257       H   1  noname
   46   H46       -0.371607749     3.492399303    -4.066837591       H   1  noname
   47   C47       -3.630835053    -1.473486949    -2.572037146     C.3   1  noname
   48   H48       -3.046852540    -2.390512401    -2.362477474       H   1  noname
   49   H49       -3.764306119    -1.408129933    -3.658012288       H   1  noname
   50   H50       -4.620562032    -1.595555457    -2.117335532       H   1  noname
   51   O51        4.920366237    -0.699615912     0.469287557     O.2   1  noname
   52   O52        4.821895271    -2.045677828     0.020289948       O   1  noname
   53   H53        4.264541714    -1.951712491    -0.775166904       H   1  noname


@<TRIPOS>BOND
    1      2      3    1
    2      2      4    1
    3      5      6    1
    4      5      7    1
    5      2      5    1
    6      5      8    1
    7      1      2    1
    8      9     10    1
    9      9     11    1
   10      1      9    1
   11     12     13    1
   12     12     14    1
   13      9     12    1
   14     15     16    1
   15     12     15    1
   16     17     18    1
   17     17     19    1
   18     15     17    1
   19     20     21    1
   20     20     22    1
   21     17     20    1
   22     23     24    1
   23     23     25    1
   24     20     23    1
   25     26     27    1
   26     26     28    1
   27      8     26    1
   28     29     30    1
   29     29     31    1
   30     26     29    1
   31     32     33    1
   32     29     32    1
   33     34     35    1
   34     34     36    1
   35     32     34    1
   36     37     38    1
   37     37     39    1
   38     34     37    1
   39     40     41    1
   40     40     42    1
   41     37     40    1
   42     43     44    1
   43     43     45    1
   44     43     46    1
   45      1     43    1
   46     47     48    1
   47     47     49    1
   48     47     50    1
   49      8     47    1
   50     51     52    2
   51     52     53    1
