# Supplementary material for: A Molecular Modeling Study on the Propagation in Free Radical Chain Oxidation of (B)PEI
Source: Nanomaterials (Basel). 2025 Feb 18;15(4):313. doi: 10.3390/nano15040313 (PMC11858157; doi:10.3390/nano15040313)
Supplement: Supplementary file 1 [file nanomaterials-15-00313-s001.zip › Supplementary Materials/Molecular Structures/Table 1/TS NN34 dimethyl N6 pentamer HO2(d) N1b_b3lyp.mol2]

#
#	File Created by: Spartan'24 Export
#

@<TRIPOS>MOLECULE
M0001
53 51
SMALL
NO_CHARGES


@<TRIPOS>ATOM
    1   N1         0.125869507     1.402105804    -3.235875053     N.3   1  noname
    2   C2        -1.233159719     1.215997546    -2.716998406     C.3   1  noname
    3   H3        -1.900824693     1.864068358    -3.295108045       H   1  noname
    4   H4        -1.326207385     1.553084328    -1.669735979       H   1  noname
    5   C5        -1.735516902    -0.228606616    -2.871634012     C.3   1  noname
    6   H6        -0.971225639    -0.944249342    -2.522301337       H   1  noname
    7   H7        -1.857726367    -0.421810115    -3.943530658       H   1  noname
    8   N8        -3.032515863    -0.448167261    -2.228769905     N.3   1  noname
    9   C9         1.183267065     0.755342622    -2.460839394     C.3   1  noname
   10   H10        2.121451452     0.872753614    -3.021469278       H   1  noname
   11   H11        0.987034709    -0.319983019    -2.411322887       H   1  noname
   12   C12        1.390740447     1.258084772    -1.013323113     C.3   1  noname
   13   H13        0.441460710     1.226811098    -0.470131681       H   1  noname
   14   H14        1.730223608     2.305451665    -1.000797178       H   1  noname
   15   N15        2.313184237     0.388610800    -0.291381905   N.pl3   1  noname
   16   H16        3.260680981     0.405094621    -0.659241080       H   1  noname
   17   C17        2.244736201     0.322137558     1.110800327     C.3   1  noname
   18   H18        1.206137112     0.234476246     1.451096562       H   1  noname
   19   H19        2.610336102     1.469838193     1.659078285       H   1  noname
   20   C20        3.143326941    -0.731384262     1.744582198     C.3   1  noname
   21   H21        4.189633617    -0.545562778     1.437934718       H   1  noname
   22   H22        2.873732698    -1.719162664     1.345150664       H   1  noname
   23   N23        2.933392206    -0.749305057     3.195596580     N.3   1  noname
   24   H24        3.482625457    -1.498488661     3.611304918       H   1  noname
   25   H25        3.273363696     0.129688806     3.589607766       H   1  noname
   26   C26       -3.046875567    -0.341557042    -0.766531293     C.3   1  noname
   27   H27       -4.083151935    -0.475432713    -0.434589936       H   1  noname
   28   H28       -2.776946373     0.686989507    -0.492606925       H   1  noname
   29   C29       -2.142672966    -1.304319001     0.028834111     C.3   1  noname
   30   H30       -2.504748803    -2.336372506    -0.068845083       H   1  noname
   31   H31       -1.117946830    -1.296923714    -0.391279253       H   1  noname
   32   N32       -2.153636786    -0.946911426     1.444537506     N.3   1  noname
   33   H33       -1.925346414     0.045277991     1.527247731       H   1  noname
   34   C34       -1.185849488    -1.707920316     2.234222307     C.3   1  noname
   35   H35       -1.507067180    -2.755256581     2.283615933       H   1  noname
   36   H36       -0.179189786    -1.716148338     1.767443802       H   1  noname
   37   C37       -1.059644502    -1.152700088     3.654053134     C.3   1  noname
   38   H38       -2.001964080    -1.320993462     4.189233766       H   1  noname
   39   H39       -0.928715199    -0.052212436     3.593113756       H   1  noname
   40   N40        0.024414332    -1.836803756     4.360675960     N.3   1  noname
   41   H41        0.923393268    -1.500315166     4.001007250       H   1  noname
   42   H42       -0.000564311    -1.576348014     5.345210694       H   1  noname
   43   C43        0.409753121     2.799313734    -3.543487306     C.3   1  noname
   44   H44        1.423080063     2.884896508    -3.952409656       H   1  noname
   45   H45        0.333812398     3.482797933    -2.676804807       H   1  noname
   46   H46       -0.291608678     3.155083032    -4.306643481       H   1  noname
   47   C47       -3.676275358    -1.663389369    -2.713437191     C.3   1  noname
   48   H48       -3.113087749    -2.593561026    -2.506765293       H   1  noname
   49   H49       -3.815623394    -1.596700806    -3.798752170       H   1  noname
   50   H50       -4.665103598    -1.760850323    -2.251644424       H   1  noname
   51   O51        2.964247761     2.551588396     2.180123014     O.2   1  noname
   52   O52        3.894297225     2.172054889     3.195490499       O   1  noname
   53   H53        4.749000548     2.359887727     2.766295143       H   1  noname


@<TRIPOS>BOND
    1      2      3    1
    2      2      4    1
    3      5      6    1
    4      5      7    1
    5      2      5    1
    6      5      8    1
    7      1      2    1
    8      9     10    1
    9      9     11    1
   10      1      9    1
   11     12     13    1
   12     12     14    1
   13      9     12    1
   14     15     16    1
   15     12     15    1
   16     17     18    1
   17     17     19    1
   18     15     17    1
   19     20     21    1
   20     20     22    1
   21     17     20    1
   22     23     24    1
   23     23     25    1
   24     20     23    1
   25     26     27    1
   26     26     28    1
   27      8     26    1
   28     29     30    1
   29     29     31    1
   30     26     29    1
   31     32     33    1
   32     29     32    1
   33     34     35    1
   34     34     36    1
   35     32     34    1
   36     37     38    1
   37     37     39    1
   38     34     37    1
   39     40     41    1
   40     40     42    1
   41     37     40    1
   42     43     44    1
   43     43     45    1
   44     43     46    1
   45      1     43    1
   46     47     48    1
   47     47     49    1
   48     47     50    1
   49      8     47    1
   50     51     52    2
   51     52     53    1
