# Supplementary material for: A Molecular Modeling Study on the Propagation in Free Radical Chain Oxidation of (B)PEI
Source: Nanomaterials (Basel). 2025 Feb 18;15(4):313. doi: 10.3390/nano15040313 (PMC11858157; doi:10.3390/nano15040313)
Supplement: Supplementary file 1 [file nanomaterials-15-00313-s001.zip › Supplementary Materials/Molecular Structures/Table 1/TS NN34 dimethyl N6 pentamer HO2(d) N2b_b3lyp.mol2]

#
#	File Created by: Spartan'24 Export
#

@<TRIPOS>MOLECULE
M0001
53 51
SMALL
NO_CHARGES


@<TRIPOS>ATOM
    1   N1         0.114428755     1.513683768    -2.594597299   N.pl3   1  noname
    2   C2        -1.337110386     1.369050491    -2.396843238     C.3   1  noname
    3   H3        -1.836668453     2.042108379    -3.101032487       H   1  noname
    4   H4        -1.605189398     1.726993282    -1.389880482       H   1  noname
    5   C5        -1.869466003    -0.059640639    -2.619199734     C.3   1  noname
    6   H6        -1.105842210    -0.807576255    -2.350421860       H   1  noname
    7   H7        -2.050284126    -0.195238908    -3.691458958       H   1  noname
    8   N8        -3.140133576    -0.289205631    -1.928598255     N.3   1  noname
    9   C9         0.977182731     0.771685187    -1.766485062     C.3   1  noname
   10   H10        2.133690469     0.549853261    -2.450263170       H   1  noname
   11   H11        0.591823477    -0.226021752    -1.559144012       H   1  noname
   12   C12        1.538271028     1.384411654    -0.478869632     C.3   1  noname
   13   H13        0.691438621     1.686980158     0.159417986       H   1  noname
   14   H14        2.120233697     2.302398453    -0.681068752       H   1  noname
   15   N15        2.282161026     0.352925695     0.230972215     N.3   1  noname
   16   H16        3.135439703     0.141157946    -0.284962971       H   1  noname
   17   C17        2.559922742     0.642768034     1.630924248     C.3   1  noname
   18   H18        1.604204915     0.849325437     2.128764352       H   1  noname
   19   H19        3.197418706     1.538218172     1.785493897       H   1  noname
   20   C20        3.192455613    -0.567826362     2.319823088     C.3   1  noname
   21   H21        4.208473592    -0.732653169     1.918194002       H   1  noname
   22   H22        2.598840775    -1.452368679     2.067111153       H   1  noname
   23   N23        3.154532813    -0.400089804     3.780764923     N.3   1  noname
   24   H24        3.566857298    -1.217528732     4.227916457       H   1  noname
   25   H25        3.735692543     0.392681334     4.054288026       H   1  noname
   26   C26       -3.092717291    -0.231085749    -0.462250499     C.3   1  noname
   27   H27       -4.097168368    -0.463957104    -0.091070843       H   1  noname
   28   H28       -2.901461667     0.808022086    -0.160160247       H   1  noname
   29   C29       -2.075414863    -1.132151147     0.266011773     C.3   1  noname
   30   H30       -2.311320867    -2.192434441     0.096405859       H   1  noname
   31   H31       -1.059659031    -0.968032095    -0.142650161       H   1  noname
   32   N32       -2.123916370    -0.871975778     1.705621708     N.3   1  noname
   33   H33       -2.061728722     0.137045956     1.847109332       H   1  noname
   34   C34       -1.014421434    -1.493593239     2.432495068     C.3   1  noname
   35   H35       -1.115216882    -2.584738847     2.373559005       H   1  noname
   36   H36       -0.032871413    -1.247828736     1.981832451       H   1  noname
   37   C37       -1.011249262    -1.073926983     3.903624791     C.3   1  noname
   38   H38       -1.917771299    -1.463995103     4.381494010       H   1  noname
   39   H39       -1.081967833     0.031925952     3.955828978       H   1  noname
   40   N40        0.161051072    -1.625621963     4.588006260     N.3   1  noname
   41   H41        1.001315050    -1.096362513     4.338922202       H   1  noname
   42   H42        0.047768062    -1.514084377     5.594168289       H   1  noname
   43   C43        0.546064678     2.863289775    -2.931467478     C.3   1  noname
   44   H44        1.616773667     2.845889811    -3.154155425       H   1  noname
   45   H45        0.365678767     3.596437717    -2.126499031       H   1  noname
   46   H46        0.009236707     3.206117086    -3.823049432       H   1  noname
   47   C47       -3.806422648    -1.487955375    -2.424952750     C.3   1  noname
   48   H48       -3.246603881    -2.426053677    -2.249783649       H   1  noname
   49   H49       -3.967675179    -1.394799358    -3.505177911       H   1  noname
   50   H50       -4.786264219    -1.586629111    -1.945656033       H   1  noname
   51   O51        3.246439333     0.544420793    -2.897647010     O.2   1  noname
   52   O52        3.253302576    -0.490824886    -3.879363218       O   1  noname
   53   H53        2.997847018    -0.003189909    -4.682040474       H   1  noname


@<TRIPOS>BOND
    1      2      3    1
    2      2      4    1
    3      5      6    1
    4      5      7    1
    5      2      5    1
    6      5      8    1
    7      1      2    1
    8      9     10    1
    9      9     11    1
   10      1      9    1
   11     12     13    1
   12     12     14    1
   13      9     12    1
   14     15     16    1
   15     12     15    1
   16     17     18    1
   17     17     19    1
   18     15     17    1
   19     20     21    1
   20     20     22    1
   21     17     20    1
   22     23     24    1
   23     23     25    1
   24     20     23    1
   25     26     27    1
   26     26     28    1
   27      8     26    1
   28     29     30    1
   29     29     31    1
   30     26     29    1
   31     32     33    1
   32     29     32    1
   33     34     35    1
   34     34     36    1
   35     32     34    1
   36     37     38    1
   37     37     39    1
   38     34     37    1
   39     40     41    1
   40     40     42    1
   41     37     40    1
   42     43     44    1
   43     43     45    1
   44     43     46    1
   45      1     43    1
   46     47     48    1
   47     47     49    1
   48     47     50    1
   49      8     47    1
   50     51     52    2
   51     52     53    1
