# Supplementary material for: A Molecular Modeling Study on the Propagation in Free Radical Chain Oxidation of (B)PEI
Source: Nanomaterials (Basel). 2025 Feb 18;15(4):313. doi: 10.3390/nano15040313 (PMC11858157; doi:10.3390/nano15040313)
Supplement: Supplementary file 1 [file nanomaterials-15-00313-s001.zip › Supplementary Materials/Molecular Structures/Table 1/TS NN34 dimethyl N6 pentamer HO2(d) N3b_b3lyp.mol2]

#
#	File Created by: Spartan'24 Export
#

@<TRIPOS>MOLECULE
M0001
53 51
SMALL
NO_CHARGES


@<TRIPOS>ATOM
    1   N1         0.641563528     1.368309161    -3.125193512   N.pl3   1  noname
    2   C2        -0.731310237     1.199474733    -2.840457064     C.3   1  noname
    3   H3        -1.342534942     1.655294500    -3.629296510       H   1  noname
    4   H4        -1.168624786     2.040733695    -1.900052686       H   1  noname
    5   C5        -1.219977359    -0.213999271    -2.513710236     C.3   1  noname
    6   H6        -0.465613631    -0.769159583    -1.943403730       H   1  noname
    7   H7        -1.340622855    -0.760546131    -3.458331026       H   1  noname
    8   N8        -2.525819112    -0.229758354    -1.815146067     N.3   1  noname
    9   C9         1.646029758     0.708784359    -2.292717782     C.3   1  noname
   10   H10        2.624015674     0.905970519    -2.749108436       H   1  noname
   11   H11        1.501926352    -0.374673883    -2.328871500       H   1  noname
   12   C12        1.666595575     1.130673345    -0.809739703     C.3   1  noname
   13   H13        0.660942936     1.006224228    -0.392928030       H   1  noname
   14   H14        1.912086086     2.204830373    -0.715812158       H   1  noname
   15   N15        2.569915748     0.254624562    -0.068144725     N.3   1  noname
   16   H16        3.529502470     0.427810514    -0.366945350       H   1  noname
   17   C17        2.488092427     0.388438347     1.384327638     C.3   1  noname
   18   H18        1.452015643     0.200611747     1.688266027       H   1  noname
   19   H19        2.744078948     1.405195430     1.745914439       H   1  noname
   20   C20        3.388805020    -0.642430471     2.064778427     C.3   1  noname
   21   H21        4.434926815    -0.474722738     1.746614071       H   1  noname
   22   H22        3.103110653    -1.637404709     1.708121338       H   1  noname
   23   N23        3.209833159    -0.607168383     3.523226817     N.3   1  noname
   24   H24        3.818885045    -1.298868346     3.957342526       H   1  noname
   25   H25        3.508263289     0.297831718     3.887155015       H   1  noname
   26   C26       -2.428543321    -0.160736879    -0.342057929     C.3   1  noname
   27   H27       -3.450178249    -0.089595631     0.050396287       H   1  noname
   28   C28       -1.705191441    -1.302559574     0.394858452     C.3   1  noname
   29   H29       -2.228210152    -2.257734203     0.249918030       H   1  noname
   30   H30       -0.685026994    -1.440848712    -0.013686965       H   1  noname
   31   N31       -1.680384689    -1.000724658     1.824356459     N.3   1  noname
   32   H32       -1.395166015    -0.027942227     1.943867988       H   1  noname
   33   C33       -0.759283936    -1.845001247     2.582059137     C.3   1  noname
   34   H34       -1.115206039    -2.882162952     2.548825555       H   1  noname
   35   H35        0.259612672    -1.855823689     2.144071351       H   1  noname
   36   C36       -0.661858387    -1.386268534     4.039095143     C.3   1  noname
   37   H37       -1.596494529    -1.629255636     4.557794994       H   1  noname
   38   H38       -0.575746310    -0.280789522     4.054623554       H   1  noname
   39   N39        0.450204671    -2.070349372     4.702846034     N.3   1  noname
   40   H40        1.326715110    -1.651791902     4.378063418       H   1  noname
   41   H41        0.404340387    -1.892889544     5.704916521       H   1  noname
   42   C42        0.995982769     2.695691730    -3.615624771     C.3   1  noname
   43   H43        2.028199015     2.689896150    -3.979171978       H   1  noname
   44   H44        0.892924844     3.474711690    -2.844107449       H   1  noname
   45   H45        0.337090863     2.961989181    -4.448241268       H   1  noname
   46   C46       -3.378523805    -1.330673938    -2.268405793     C.3   1  noname
   47   H47       -2.946171362    -2.331829448    -2.098136530       H   1  noname
   48   H48       -3.576910345    -1.224964102    -3.340261294       H   1  noname
   49   H49       -4.336614729    -1.282515235    -1.740404474       H   1  noname
   50   O50       -3.114900642     2.672264492    -1.993412145       O   1  noname
   51   O51       -1.911628313     2.764507165    -1.232948574     O.2   1  noname
   52   H52       -1.944421732     0.791295031    -0.099169502       H   1  noname
   53   H53       -3.310695543     1.708026258    -1.915952031       H   1  noname


@<TRIPOS>BOND
    1      2      3    1
    2      2      4    1
    3      5      6    1
    4      5      7    1
    5      2      5    1
    6      5      8    1
    7      1      2    1
    8      9     10    1
    9      9     11    1
   10      1      9    1
   11     12     13    1
   12     12     14    1
   13      9     12    1
   14     15     16    1
   15     12     15    1
   16     17     18    1
   17     17     19    1
   18     15     17    1
   19     20     21    1
   20     20     22    1
   21     17     20    1
   22     23     24    1
   23     23     25    1
   24     20     23    1
   25     26     27    1
   26      8     26    1
   27     28     29    1
   28     28     30    1
   29     26     28    1
   30     31     32    1
   31     28     31    1
   32     33     34    1
   33     33     35    1
   34     31     33    1
   35     36     37    1
   36     36     38    1
   37     33     36    1
   38     39     40    1
   39     39     41    1
   40     36     39    1
   41     42     43    1
   42     42     44    1
   43     42     45    1
   44      1     42    1
   45     46     47    1
   46     46     48    1
   47     46     49    1
   48      8     46    1
   49     50     51    2
   50     26     52    1
   51     50     53    1
