# Supplementary material for: A Molecular Modeling Study on the Propagation in Free Radical Chain Oxidation of (B)PEI
Source: Nanomaterials (Basel). 2025 Feb 18;15(4):313. doi: 10.3390/nano15040313 (PMC11858157; doi:10.3390/nano15040313)
Supplement: Supplementary file 1 [file nanomaterials-15-00313-s001.zip › Supplementary Materials/Molecular Structures/Table 1/TS NN34 dimethyl N6 pentamer N1 amide b ROOH HO2(d)_b3lyp.mol2]

#
#	File Created by: Spartan'24 Export
#

@<TRIPOS>MOLECULE
M0001
54 52
SMALL
NO_CHARGES


@<TRIPOS>ATOM
    1   N1         1.051985535     0.590164977    -3.470856572     N.3   1  noname
    2   C2        -0.307102495     0.920311954    -3.039611519     C.3   1  noname
    3   H3        -0.794169345     1.460083443    -3.859442607       H   1  noname
    4   H4        -0.319363255     1.611282393    -2.176182274       H   1  noname
    5   C5        -1.172801721    -0.310748266    -2.726997253     C.3   1  noname
    6   H6        -0.668608688    -0.979322308    -2.010528481       H   1  noname
    7   H7        -1.292782766    -0.887476721    -3.650013797       H   1  noname
    8   N8        -2.497915889     0.098477815    -2.249741931     N.3   1  noname
    9   C9         1.891246093    -0.056437340    -2.457683286     C.3   1  noname
   10   H10        2.862905886    -0.263456146    -2.926992425       H   1  noname
   11   H11        1.466179411    -1.032445197    -2.201055805       H   1  noname
   12   C12        2.118507397     0.712643521    -1.141775159     C.3   1  noname
   13   H13        1.158418945     0.857249617    -0.632536098       H   1  noname
   14   H14        2.518644617     1.724156215    -1.341857893       H   1  noname
   15   N15        2.961488446    -0.074753412    -0.243526061     N.3   1  noname
   16   H16        3.911729670    -0.108173883    -0.611984707       H   1  noname
   17   C17        2.974007028     0.425504611     1.127941082     C.3   1  noname
   18   H18        1.932969274     0.522926568     1.450608703       H   1  noname
   19   H19        3.427201787     1.433106161     1.228333056       H   1  noname
   20   C20        3.673537785    -0.550467685     2.076871155     C.3   1  noname
   21   H21        4.769592954    -0.463817367     1.978635416       H   1  noname
   22   H22        3.400470999    -1.566914991     1.773304042       H   1  noname
   23   N23        3.190984809    -0.339414791     3.454401385     N.3   1  noname
   24   H24        3.743219771    -0.894763817     4.106859582       H   1  noname
   25   H25        3.335632491     0.633279084     3.724891062       H   1  noname
   26   C26       -2.556364515     0.418237187    -0.829766060     C.3   1  noname
   27   H27       -3.464019594     1.013084343    -0.647450769       H   1  noname
   28   H28       -1.707734827     1.066157515    -0.584262046       H   1  noname
   29   C29       -2.546557174    -0.783123064     0.152441634     C.3   1  noname
   30   H30       -3.476745514    -1.356849517     0.065210877       H   1  noname
   31   H31       -1.729665513    -1.471777481    -0.061634619       H   1  noname
   32   N32       -2.395718559    -0.292979506     1.527543231   N.pl3   1  noname
   33   H33       -2.812980103     0.617154764     1.696956609       H   1  noname
   34   C34       -1.296164696    -0.484090940     2.349844235     C.3   1  noname
   35   H35       -1.802243249    -0.400904471     3.555927236       H   1  noname
   36   C36       -0.591126700    -1.828294065     2.290283628     C.2   1  noname
   37   N37        0.623226321    -1.882079908     2.887851588    N.am   1  noname
   38   H38        1.184607250    -1.081505288     3.188028650       H   1  noname
   39   H39        1.086231337    -2.779952161     2.846801552       H   1  noname
   40   C40        1.701839610     1.727048340    -4.110145275     C.3   1  noname
   41   H41        2.701883657     1.433027222    -4.448256765       H   1  noname
   42   H42        1.809892011     2.617289058    -3.461961204       H   1  noname
   43   H43        1.123762087     2.029059128    -4.991034414       H   1  noname
   44   C44       -3.599014879    -0.723969118    -2.729551238     C.3   1  noname
   45   H45       -3.567879486    -1.777841703    -2.398831331       H   1  noname
   46   H46       -3.605846428    -0.719423343    -3.825192966       H   1  noname
   47   H47       -4.547725547    -0.292751624    -2.388342589       H   1  noname
   48   O48       -1.155373192    -2.804476121     1.803530608     O.2   1  noname
   49   O49       -1.045126634     1.805692803     2.740840553     O.3   1  noname
   50   O50       -0.336035569     0.574196469     2.429153143     O.3   1  noname
   51   H51       -1.369807865     1.586935564     3.649481408       H   1  noname
   52   O52       -2.281882583     0.156636897     4.592560601       O   1  noname
   53   O53       -3.594152949     0.498920037     4.169856363     O.3   1  noname
   54   H54       -4.085255593    -0.324415187     4.349057691       H   1  noname


@<TRIPOS>BOND
    1      2      3    1
    2      2      4    1
    3      5      6    1
    4      5      7    1
    5      2      5    1
    6      5      8    1
    7      1      2    1
    8      9     10    1
    9      9     11    1
   10      1      9    1
   11     12     13    1
   12     12     14    1
   13      9     12    1
   14     15     16    1
   15     12     15    1
   16     17     18    1
   17     17     19    1
   18     15     17    1
   19     20     21    1
   20     20     22    1
   21     17     20    1
   22     23     24    1
   23     23     25    1
   24     20     23    1
   25     26     27    1
   26     26     28    1
   27      8     26    1
   28     29     30    1
   29     29     31    1
   30     26     29    1
   31     32     33    1
   32     29     32    1
   33     34     35    1
   34     32     34    1
   35     34     36    1
   36     37     38    1
   37     37     39    1
   38     36     37    am
   39     40     41    1
   40     40     42    1
   41     40     43    1
   42      1     40    1
   43     44     45    1
   44     44     46    1
   45     44     47    1
   46      8     44    1
   47     36     48    2
   48     49     50    1
   49     49     51    1
   50     34     50    1
   51     53     54    1
   52     52     53    1
