# Supplementary material for: A Molecular Modeling Study on the Propagation in Free Radical Chain Oxidation of (B)PEI
Source: Nanomaterials (Basel). 2025 Feb 18;15(4):313. doi: 10.3390/nano15040313 (PMC11858157; doi:10.3390/nano15040313)
Supplement: Supplementary file 1 [file nanomaterials-15-00313-s001.zip › Supplementary Materials/Molecular Structures/Table 1/TS NN34 dimethyl N6 pentamer N12 diamide N1b ROOH HO2(d)_b3lyp.mol2]

#
#	File Created by: Spartan'24 Export
#

@<TRIPOS>MOLECULE
M0001
53 51
SMALL
NO_CHARGES


@<TRIPOS>ATOM
    1   N1         1.278741641     0.810117755    -3.303591479     N.3   1  noname
    2   C2        -0.096153248     0.967552085    -2.833297001     C.3   1  noname
    3   H3        -0.687272559     1.378264950    -3.658923426       H   1  noname
    4   H4        -0.186651454     1.701253428    -2.008922556       H   1  noname
    5   C5        -0.757334483    -0.363638875    -2.435522207     C.3   1  noname
    6   H6        -0.189437510    -0.883298968    -1.645433471       H   1  noname
    7   H7        -0.730408552    -1.021691126    -3.309065912       H   1  noname
    8   N8        -2.156412844    -0.160139204    -2.049255620   N.pl3   1  noname
    9   C9         2.271553547     0.482417268    -2.279845001     C.3   1  noname
   10   H10        3.204229485     0.203764142    -2.786560925       H   1  noname
   11   H11        1.941523871    -0.416417009    -1.749813162       H   1  noname
   12   C12        2.606514745     1.586329526    -1.247463612     C.3   1  noname
   13   H13        1.685515742     1.951820904    -0.760810043       H   1  noname
   14   H14        3.037457324     2.445677809    -1.774906706       H   1  noname
   15   N15        3.579217809     1.117020396    -0.248009094     N.3   1  noname
   16   H16        4.290374527     1.827916059    -0.112934084       H   1  noname
   17   C17        3.027106053     0.760235824     1.057483769     C.3   1  noname
   18   H18        2.311224203     1.510983337     1.445189426       H   1  noname
   19   H19        3.864255532     0.722249107     1.768485287       H   1  noname
   20   C20        2.338840531    -0.607490745     1.053279037     C.3   1  noname
   21   H21        3.030177959    -1.347498042     0.622920886       H   1  noname
   22   H22        1.453810194    -0.580804405     0.408511672       H   1  noname
   23   N23        1.871731255    -0.959847580     2.404862133     N.3   1  noname
   24   H24        1.329917243    -1.825765549     2.359171057       H   1  noname
   25   H25        2.671933468    -1.154629594     3.007978491       H   1  noname
   26   C26       -2.351658646     0.295799187    -0.696060436     C.3   1  noname
   27   H27       -3.410685556     0.559453313    -0.555829275       H   1  noname
   28   H28       -1.786989398     1.225778780    -0.536130204       H   1  noname
   29   C29       -2.015015195    -0.689727879     0.442498955     C.2   1  noname
   30   N30       -1.745394098    -0.078255685     1.648709774    N.am   1  noname
   31   H31       -1.641120121     0.930596029     1.638074714       H   1  noname
   32   C32       -1.874070714    -0.691932408     2.930051354     C.3   1  noname
   33   H33       -1.058053396    -1.846626540     2.924567270       H   1  noname
   34   C34       -1.362503332     0.189331305     4.062509594     C.2   1  noname
   35   N35       -0.087866653     0.625956234     3.928374612    N.am   1  noname
   36   H36        0.606734704     0.139305538     3.325198665       H   1  noname
   37   H37        0.266543877     1.163454045     4.711192134       H   1  noname
   38   C38        1.697534181     1.876886287    -4.203344608     C.3   1  noname
   39   H39        2.711524902     1.668958182    -4.564817172       H   1  noname
   40   H40        1.698946725     2.889215248    -3.754721161       H   1  noname
   41   H41        1.030705185     1.904669200    -5.073031710       H   1  noname
   42   C42       -3.080208611    -1.200843860    -2.500694281     C.3   1  noname
   43   H43       -2.865803626    -2.199690320    -2.095955704       H   1  noname
   44   H44       -3.052846987    -1.248511068    -3.595254973       H   1  noname
   45   H45       -4.099295246    -0.926734366    -2.204485736       H   1  noname
   46   O46       -2.115810978     0.498469399     4.988633960     O.2   1  noname
   47   O47       -0.442574669    -2.795624445     2.733919908       O   1  noname
   48   O48       -1.354249759    -3.727968184     2.231505986     O.3   1  noname
   49   H49       -1.596817567    -3.311110177     1.367283048       H   1  noname
   50   O50       -2.023521965    -1.906914111     0.287097467     O.2   1  noname
   51   O51       -3.065956005    -1.315095457     3.186395515     O.3   1  noname
   52   O52       -4.116452509    -0.258187540     3.282138363     O.3   1  noname
   53   H53       -3.855432236     0.084967586     4.168646638       H   1  noname


@<TRIPOS>BOND
    1      2      3    1
    2      2      4    1
    3      5      6    1
    4      5      7    1
    5      2      5    1
    6      5      8    1
    7      1      2    1
    8      9     10    1
    9      9     11    1
   10      1      9    1
   11     12     13    1
   12     12     14    1
   13      9     12    1
   14     15     16    1
   15     12     15    1
   16     17     18    1
   17     17     19    1
   18     15     17    1
   19     20     21    1
   20     20     22    1
   21     17     20    1
   22     23     24    1
   23     23     25    1
   24     20     23    1
   25     26     27    1
   26     26     28    1
   27      8     26    1
   28     26     29    1
   29     30     31    1
   30     29     30    am
   31     32     33    1
   32     30     32    1
   33     32     34    1
   34     35     36    1
   35     35     37    1
   36     34     35    am
   37     38     39    1
   38     38     40    1
   39     38     41    1
   40      1     38    1
   41     42     43    1
   42     42     44    1
   43     42     45    1
   44      8     42    1
   45     34     46    2
   46     48     49    1
   47     47     48    1
   48     29     50    2
   49     32     51    1
   50     52     53    1
   51     51     52    1
