# Supplementary material for: A Molecular Modeling Study on the Propagation in Free Radical Chain Oxidation of (B)PEI
Source: Nanomaterials (Basel). 2025 Feb 18;15(4):313. doi: 10.3390/nano15040313 (PMC11858157; doi:10.3390/nano15040313)
Supplement: Supplementary file 1 [file nanomaterials-15-00313-s001.zip › Supplementary Materials/Molecular Structures/Table 1/TS NN34 dimethyl N6 pentamer N1a ROO(d)_b3lyp.mol2]

#
#	File Created by: Spartan'24 Export
#

@<TRIPOS>MOLECULE
M0001
51 50
SMALL
NO_CHARGES


@<TRIPOS>ATOM
    1   N1         0.676967540     1.290574799    -3.153763048     N.3   1  noname
    2   C2        -0.658110180     1.202988725    -2.563339054     C.3   1  noname
    3   H3        -1.368873377     1.618706411    -3.287498439       H   1  noname
    4   H4        -0.768904050     1.811038199    -1.645576727       H   1  noname
    5   C5        -1.110195535    -0.235873452    -2.264056389     C.3   1  noname
    6   H6        -0.421772825    -0.720118180    -1.558105516       H   1  noname
    7   H7        -1.067623704    -0.814443594    -3.193518454       H   1  noname
    8   N8        -2.486188768    -0.232650411    -1.746809643   N.pl3   1  noname
    9   C9         1.787473465     0.905652857    -2.275778450     C.3   1  noname
   10   H10        2.708769771     0.961011491    -2.870258541       H   1  noname
   11   H11        1.675354140    -0.143386071    -1.983717716       H   1  noname
   12   C12        1.984373142     1.726547070    -0.983365507     C.3   1  noname
   13   H13        1.125258833     1.582476590    -0.323803802       H   1  noname
   14   H14        2.035007686     2.801488109    -1.215721381       H   1  noname
   15   N15        3.200037012     1.282085436    -0.280062548     N.3   1  noname
   16   H16        3.955462068     1.937513084    -0.443894500       H   1  noname
   17   C17        3.070903995     1.022837283     1.149992410     C.3   1  noname
   18   H18        2.345201899     1.675186544     1.658396209       H   1  noname
   19   H19        4.049816828     1.189684721     1.619222504       H   1  noname
   20   C20        2.673484668    -0.434759580     1.420928572     C.3   1  noname
   21   H21        3.360615748    -1.088439632     0.860559367       H   1  noname
   22   N22        2.632144203    -0.699662759     2.852024912     N.3   1  noname
   23   H23        2.566290325    -1.701594385     3.023450706       H   1  noname
   24   H24        3.485648431    -0.368980340     3.298235755       H   1  noname
   25   C25       -2.597877942    -0.244357690    -0.298599507     C.3   1  noname
   26   H26       -3.575073201     0.178975043    -0.016152060       H   1  noname
   27   H27       -1.823034667     0.412546930     0.107232936       H   1  noname
   28   C28       -2.451867832    -1.625530729     0.396151311     C.3   1  noname
   29   H29       -3.289318091    -2.278917303     0.118372186       H   1  noname
   30   H30       -1.529406328    -2.114261636     0.069208937       H   1  noname
   31   N31       -2.402582350    -1.503837673     1.852596369   N.pl3   1  noname
   32   H32       -3.011023428    -0.772338935     2.211918707       H   1  noname
   33   C33       -1.164512586    -1.591655172     2.513658102     C.3   1  noname
   34   H34       -0.642903373    -2.526190994     2.271607353       H   1  noname
   35   H35       -0.342234390    -0.742441135     1.982665455       H   1  noname
   36   C36       -1.205931213    -1.316953039     4.006674698     C.3   1  noname
   37   H37       -1.888626921    -2.029103394     4.493820098       H   1  noname
   38   H38       -1.637468978    -0.307890106     4.166279769       H   1  noname
   39   N39        0.132754911    -1.497950867     4.566881889     N.3   1  noname
   40   H40        0.787687391    -0.849610932     4.121979206       H   1  noname
   41   H41        0.121362611    -1.284044722     5.562146317       H   1  noname
   42   C42        0.894317506     2.563562323    -3.826384079     C.3   1  noname
   43   H43        1.880464704     2.558830846    -4.305342675       H   1  noname
   44   H44        0.844898019     3.451418706    -3.166420089       H   1  noname
   45   H45        0.139785282     2.697004149    -4.610725636       H   1  noname
   46   C46       -3.423954132    -1.088557265    -2.451788832     C.3   1  noname
   47   H47       -3.209305051    -2.172122171    -2.382215110       H   1  noname
   48   H48       -3.437040842    -0.824436443    -3.515300448       H   1  noname
   49   H49       -4.434625134    -0.923578734    -2.057909109       H   1  noname
   50   O50        1.431118698    -0.787702729     0.807650358     O.3   1  noname
   51   O51        0.383257294     0.051260759     1.288453184       O   1  noname


@<TRIPOS>BOND
    1      2      3    1
    2      2      4    1
    3      5      6    1
    4      5      7    1
    5      2      5    1
    6      5      8    1
    7      1      2    1
    8      9     10    1
    9      9     11    1
   10      1      9    1
   11     12     13    1
   12     12     14    1
   13      9     12    1
   14     15     16    1
   15     12     15    1
   16     17     18    1
   17     17     19    1
   18     15     17    1
   19     20     21    1
   20     17     20    1
   21     22     23    1
   22     22     24    1
   23     20     22    1
   24     25     26    1
   25     25     27    1
   26      8     25    1
   27     28     29    1
   28     28     30    1
   29     25     28    1
   30     31     32    1
   31     28     31    1
   32     33     34    1
   33     33     35    1
   34     31     33    1
   35     36     37    1
   36     36     38    1
   37     33     36    1
   38     39     40    1
   39     39     41    1
   40     36     39    1
   41     42     43    1
   42     42     44    1
   43     42     45    1
   44      1     42    1
   45     46     47    1
   46     46     48    1
   47     46     49    1
   48      8     46    1
   49     20     50    1
   50     50     51    1
