# Supplementary material for: A Molecular Modeling Study on the Propagation in Free Radical Chain Oxidation of (B)PEI
Source: Nanomaterials (Basel). 2025 Feb 18;15(4):313. doi: 10.3390/nano15040313 (PMC11858157; doi:10.3390/nano15040313)
Supplement: Supplementary file 1 [file nanomaterials-15-00313-s001.zip › Supplementary Materials/Molecular Structures/Table 1/TS NN34 dimethyl N6 pentamer N1a ROOH HO(d)_b3lyp.mol2]

#
#	File Created by: Spartan'24 Export
#

@<TRIPOS>MOLECULE
M0001
54 52
SMALL
NO_CHARGES


@<TRIPOS>ATOM
    1   N1         0.638123077     1.825688501    -3.314105881     N.3   1  noname
    2   C2        -0.763855119     1.604358059    -2.949479905     C.3   1  noname
    3   H3        -1.383350232     2.188097838    -3.639928267       H   1  noname
    4   H4        -0.995456054     1.995559158    -1.942697267       H   1  noname
    5   C5        -1.197571796     0.132616125    -3.060327477     C.3   1  noname
    6   H6        -0.422722092    -0.537096031    -2.650128368       H   1  noname
    7   H7        -1.275936326    -0.119939435    -4.123409558       H   1  noname
    8   N8        -2.506739971    -0.089182761    -2.440684689     N.3   1  noname
    9   C9         1.620928543     1.187209773    -2.433734347     C.3   1  noname
   10   H10        2.616299912     1.451158564    -2.816846075       H   1  noname
   11   H11        1.542880635     0.098968856    -2.525727770       H   1  noname
   12   C12        1.552877004     1.533729195    -0.932416434     C.3   1  noname
   13   H13        0.601261553     1.177908054    -0.518098351       H   1  noname
   14   H14        1.566393860     2.629059221    -0.779727961       H   1  noname
   15   N15        2.623241925     0.843933656    -0.212304079     N.3   1  noname
   16   H16        3.519090514     1.245513109    -0.488616205       H   1  noname
   17   C17        2.487083837     0.913319450     1.239238798     C.3   1  noname
   18   H18        1.559494632     0.402091677     1.522388222       H   1  noname
   19   H19        2.408585465     1.951745169     1.623060639       H   1  noname
   20   C20        3.652213871     0.204927804     1.929379221     C.3   1  noname
   21   H21        4.590560689     0.753010184     1.738545487       H   1  noname
   22   H22        3.760974197    -0.793660640     1.493876390       H   1  noname
   23   N23        3.370852858     0.047646363     3.368851736     N.3   1  noname
   24   H24        4.182834660    -0.335140206     3.849823662       H   1  noname
   25   H25        3.181301649     0.954384806     3.794512648       H   1  noname
   26   C26       -2.497766718    -0.093741577    -0.976730754     C.3   1  noname
   27   H27       -3.535852104    -0.033192946    -0.626812178       H   1  noname
   28   H28       -2.010550149     0.827125785    -0.634402113       H   1  noname
   29   C29       -1.820613075    -1.292914106    -0.279203853     C.3   1  noname
   30   H30       -2.438646225    -2.191088292    -0.396997335       H   1  noname
   31   H31       -0.847498829    -1.520135004    -0.748305646       H   1  noname
   32   N32       -1.692715117    -1.021948795     1.155320151     N.3   1  noname
   33   H33       -0.975785809    -0.310469294     1.302594304       H   1  noname
   34   C34       -1.317098809    -2.198962133     1.942305796     C.3   1  noname
   35   H35       -2.149774601    -2.910625338     1.922827387       H   1  noname
   36   H36       -0.421322981    -2.707425338     1.542097059       H   1  noname
   37   C37       -1.028895820    -1.812955273     3.391602857     C.3   1  noname
   38   H38       -1.897123623    -1.032749647     3.717907423       H   1  noname
   39   N39       -1.058130977    -2.924540409     4.271050877     N.3   1  noname
   40   H40       -0.573829866    -3.732981529     3.886529384       H   1  noname
   41   H41       -0.626276220    -2.684284931     5.158920416       H   1  noname
   42   C42        0.910997787     3.239677505    -3.543070661     C.3   1  noname
   43   H43        1.953510554     3.366372323    -3.856743539       H   1  noname
   44   H44        0.740895718     3.887209106    -2.661679632       H   1  noname
   45   H45        0.268849488     3.608418369    -4.351037940       H   1  noname
   46   C46       -3.228644591    -1.219868682    -3.010724044     C.3   1  noname
   47   H47       -2.722236603    -2.196846308    -2.893911178       H   1  noname
   48   H48       -3.382860111    -1.053920107    -4.083036843       H   1  noname
   49   H49       -4.214344164    -1.296527539    -2.536999212       H   1  noname
   50   O50        0.093201440    -0.955179046     3.509068065     O.3   1  noname
   51   O51        1.291660598    -1.797717086     3.275879987     O.3   1  noname
   52   H52        1.991394946    -1.099332258     3.436689276       H   1  noname
   53   O53       -2.823922586    -0.034120102     3.667130707       O   1  noname
   54   H54       -2.915988580    -0.073183994     2.688286061       H   1  noname


@<TRIPOS>BOND
    1      2      3    1
    2      2      4    1
    3      5      6    1
    4      5      7    1
    5      2      5    1
    6      5      8    1
    7      1      2    1
    8      9     10    1
    9      9     11    1
   10      1      9    1
   11     12     13    1
   12     12     14    1
   13      9     12    1
   14     15     16    1
   15     12     15    1
   16     17     18    1
   17     17     19    1
   18     15     17    1
   19     20     21    1
   20     20     22    1
   21     17     20    1
   22     23     24    1
   23     23     25    1
   24     20     23    1
   25     26     27    1
   26     26     28    1
   27      8     26    1
   28     29     30    1
   29     29     31    1
   30     26     29    1
   31     32     33    1
   32     29     32    1
   33     34     35    1
   34     34     36    1
   35     32     34    1
   36     37     38    1
   37     34     37    1
   38     39     40    1
   39     39     41    1
   40     37     39    1
   41     42     43    1
   42     42     44    1
   43     42     45    1
   44      1     42    1
   45     46     47    1
   46     46     48    1
   47     46     49    1
   48      8     46    1
   49     37     50    1
   50     50     51    1
   51     52     51    1
   52     53     54    1
