# Supplementary material for: A Molecular Modeling Study on the Propagation in Free Radical Chain Oxidation of (B)PEI
Source: Nanomaterials (Basel). 2025 Feb 18;15(4):313. doi: 10.3390/nano15040313 (PMC11858157; doi:10.3390/nano15040313)
Supplement: Supplementary file 1 [file nanomaterials-15-00313-s001.zip › Supplementary Materials/Molecular Structures/Table 1/TS NN34 dimethyl N6 pentamer N1a ROOH HO2(d)_b3lyp.mol2]

#
#	File Created by: Spartan'24 Export
#

@<TRIPOS>MOLECULE
M0001
55 53
SMALL
NO_CHARGES


@<TRIPOS>ATOM
    1   N1         0.721982120     1.801895683    -3.377760224     N.3   1  noname
    2   C2        -0.675981054     1.572302150    -3.005597393     C.3   1  noname
    3   H3        -1.303727457     2.136697705    -3.704411980       H   1  noname
    4   H4        -0.909750972     1.978112966    -2.004919034       H   1  noname
    5   C5        -1.098128326     0.095480852    -3.089442997     C.3   1  noname
    6   H6        -0.329643960    -0.561034248    -2.646430025       H   1  noname
    7   H7        -1.152876965    -0.182869130    -4.147401262       H   1  noname
    8   N8        -2.419342832    -0.113662562    -2.491507144     N.3   1  noname
    9   C9         1.713777659     1.185043369    -2.491984827     C.3   1  noname
   10   H10        2.704859908     1.470199938    -2.870309162       H   1  noname
   11   H11        1.660341196     0.095361405    -2.583324088       H   1  noname
   12   C12        1.630501472     1.530477563    -0.991544806     C.3   1  noname
   13   H13        0.686023647     1.151645561    -0.581583271       H   1  noname
   14   H14        1.615517763     2.625570752    -0.838555521       H   1  noname
   15   N15        2.712721706     0.866361734    -0.265380401     N.3   1  noname
   16   H16        3.599136233     1.298819833    -0.524774606       H   1  noname
   17   C17        2.554587415     0.914239086     1.184471459     C.3   1  noname
   18   H18        1.634391007     0.379486387     1.446595803       H   1  noname
   19   H19        2.448492471     1.945224379     1.580880025       H   1  noname
   20   C20        3.721796245     0.219439448     1.884225670     C.3   1  noname
   21   H21        4.656005833     0.777129167     1.701289578       H   1  noname
   22   H22        3.844514959    -0.778161176     1.450365142       H   1  noname
   23   N23        3.427377744     0.060158960     3.320674883     N.3   1  noname
   24   H24        4.234867655    -0.323018920     3.808916926       H   1  noname
   25   H25        3.232906763     0.966170592     3.745752446       H   1  noname
   26   C26       -2.436597147    -0.105515159    -1.029532181     C.3   1  noname
   27   H27       -3.478636087    -0.005802091    -0.698856706       H   1  noname
   28   H28       -1.922501100     0.800362779    -0.686767780       H   1  noname
   29   C29       -1.816536019    -1.321795570    -0.307684646     C.3   1  noname
   30   H30       -2.478683759    -2.190422903    -0.404668525       H   1  noname
   31   H31       -0.855569211    -1.607096210    -0.768907625       H   1  noname
   32   N32       -1.669051969    -1.026998029     1.123325988     N.3   1  noname
   33   H33       -0.892270830    -0.377007714     1.252872751       H   1  noname
   34   C34       -1.367730073    -2.219408763     1.925619607     C.3   1  noname
   35   H35       -2.264125131    -2.848293949     1.966738965       H   1  noname
   36   H36       -0.549219920    -2.819065505     1.483203598       H   1  noname
   37   C37       -0.960838891    -1.843437051     3.346924432     C.3   1  noname
   38   H38       -1.941335147    -0.988900831     3.732349319       H   1  noname
   39   N39       -0.968902036    -2.926290509     4.245615290     N.3   1  noname
   40   H40       -0.828868426    -3.838421647     3.819164907       H   1  noname
   41   H41       -0.311516137    -2.786540410     5.005301423       H   1  noname
   42   C42        0.979596164     3.215559627    -3.625691231     C.3   1  noname
   43   H43        2.017662930     3.348152845    -3.951125208       H   1  noname
   44   H44        0.811596932     3.871756177    -2.750383493       H   1  noname
   45   H45        0.326325133     3.568740125    -4.431633906       H   1  noname
   46   C46       -3.150370369    -1.233994439    -3.068909539     C.3   1  noname
   47   H47       -2.664526598    -2.219595666    -2.938106323       H   1  noname
   48   H48       -3.281714234    -1.070603481    -4.144517560       H   1  noname
   49   H49       -4.146184349    -1.289757992    -2.613649661       H   1  noname
   50   O50        0.121915924    -0.988560391     3.431426280     O.3   1  noname
   51   O51        1.368342316    -1.804382631     3.136693456     O.3   1  noname
   52   H52        2.046110995    -1.097579126     3.345023130       H   1  noname
   53   O53       -2.940871671    -0.350678673     3.902612600       O   1  noname
   54   O54       -2.808842391     0.750328574     3.035228651     O.3   1  noname
   55   H55       -2.847014421     0.294177012     2.160088795       H   1  noname


@<TRIPOS>BOND
    1      2      3    1
    2      2      4    1
    3      5      6    1
    4      5      7    1
    5      2      5    1
    6      5      8    1
    7      1      2    1
    8      9     10    1
    9      9     11    1
   10      1      9    1
   11     12     13    1
   12     12     14    1
   13      9     12    1
   14     15     16    1
   15     12     15    1
   16     17     18    1
   17     17     19    1
   18     15     17    1
   19     20     21    1
   20     20     22    1
   21     17     20    1
   22     23     24    1
   23     23     25    1
   24     20     23    1
   25     26     27    1
   26     26     28    1
   27      8     26    1
   28     29     30    1
   29     29     31    1
   30     26     29    1
   31     32     33    1
   32     29     32    1
   33     34     35    1
   34     34     36    1
   35     32     34    1
   36     37     38    1
   37     34     37    1
   38     39     40    1
   39     39     41    1
   40     37     39    1
   41     42     43    1
   42     42     44    1
   43     42     45    1
   44      1     42    1
   45     46     47    1
   46     46     48    1
   47     46     49    1
   48      8     46    1
   49     37     50    1
   50     50     51    1
   51     52     51    1
   52     54     55    1
   53     53     54    1
