# Supplementary material for: A Molecular Modeling Study on the Propagation in Free Radical Chain Oxidation of (B)PEI
Source: Nanomaterials (Basel). 2025 Feb 18;15(4):313. doi: 10.3390/nano15040313 (PMC11858157; doi:10.3390/nano15040313)
Supplement: Supplementary file 1 [file nanomaterials-15-00313-s001.zip › Supplementary Materials/Molecular Structures/Table 1/TS NN34 dimethyl N6 pentamer N2a ROOH HO2(d)_b3lyp.mol2]

#
#	File Created by: Spartan'24 Export
#

@<TRIPOS>MOLECULE
M0001
55 53
SMALL
NO_CHARGES


@<TRIPOS>ATOM
    1   N1         1.248768155     2.978852119    -0.531752389     N.3   1  noname
    2   C2         0.991121695     2.619553385     0.870165760     C.3   1  noname
    3   H3         1.576369688     3.307517533     1.491351305       H   1  noname
    4   H4         1.366878330     1.610204201     1.095908222       H   1  noname
    5   C5        -0.478004650     2.750191572     1.288646799     C.3   1  noname
    6   H6        -1.126290413     2.154679719     0.626054033       H   1  noname
    7   H7        -0.775240236     3.798052928     1.157135944       H   1  noname
    8   N8        -0.677026740     2.415524897     2.706482006     N.3   1  noname
    9   C9         0.554363932     2.204591308    -1.548097626     C.3   1  noname
   10   H10        0.934715423     2.531271706    -2.522448590       H   1  noname
   11   H11       -0.513427876     2.449346311    -1.533735801       H   1  noname
   12   C12        0.610211672     0.648592485    -1.495622786     C.3   1  noname
   13   H13        1.604954668     0.291952242    -0.746835166       H   1  noname
   14   N14        0.718046966     0.027671316    -2.754785154   N.pl3   1  noname
   15   H15        1.401136209     0.459350448    -3.365225519       H   1  noname
   16   C16        0.608504939    -1.431844685    -2.860214829     C.3   1  noname
   17   H17        0.764550242    -1.882981661    -1.877906226       H   1  noname
   18   H18        1.410972575    -1.791630176    -3.513412672       H   1  noname
   19   C19       -0.760312901    -1.892890833    -3.380271120     C.3   1  noname
   20   H20       -0.877438246    -1.594578679    -4.435651530       H   1  noname
   21   H21       -1.531947519    -1.370146102    -2.812604886       H   1  noname
   22   N22       -0.909040434    -3.339182930    -3.141314013     N.3   1  noname
   23   H23       -1.861792393    -3.629129717    -3.358070306       H   1  noname
   24   H24       -0.305118549    -3.863084321    -3.774291824       H   1  noname
   25   C25       -0.358621718     1.035786330     3.093256509     C.3   1  noname
   26   H26       -0.433297614     0.984335202     4.186249774       H   1  noname
   27   H27        0.695561529     0.846151208     2.863953709       H   1  noname
   28   C28       -1.209853794    -0.099071272     2.458207419     C.3   1  noname
   29   H29       -1.995482518    -0.424442157     3.151709709       H   1  noname
   30   H30       -1.733379318     0.292431443     1.566455428       H   1  noname
   31   N31       -0.371745406    -1.255288610     2.139614641     N.3   1  noname
   32   H32        0.409267663    -0.931569328     1.568828425       H   1  noname
   33   C33       -1.077236157    -2.296302166     1.406501791     C.3   1  noname
   34   H34       -1.889062595    -2.694376338     2.031144779       H   1  noname
   35   H35       -1.559471871    -1.919045539     0.478865665       H   1  noname
   36   C36       -0.139463581    -3.445800843     1.019896680     C.3   1  noname
   37   H37        0.172168688    -3.970610015     1.930902599       H   1  noname
   38   H38        0.790201657    -3.009031244     0.585600525       H   1  noname
   39   N39       -0.819052627    -4.386486429     0.131744721     N.3   1  noname
   40   H40       -0.862626334    -4.013376974    -0.821356092       H   1  noname
   41   H41       -0.285953343    -5.252900842     0.074112648       H   1  noname
   42   C42        2.681340051     3.109267948    -0.789269081     C.3   1  noname
   43   H43        2.836704048     3.468881598    -1.813882568       H   1  noname
   44   H44        3.246067024     2.171260614    -0.654963857       H   1  noname
   45   H45        3.100988233     3.856943791    -0.106982184       H   1  noname
   46   C46       -1.990899624     2.834493841     3.172695333     C.3   1  noname
   47   H47       -2.836736076     2.340997777     2.653963742       H   1  noname
   48   H48       -2.104953041     3.916347951     3.030531312       H   1  noname
   49   H49       -2.082670141     2.621580667     4.244729031       H   1  noname
   50   O50       -0.358830567     0.068181819    -0.693155293     O.3   1  noname
   51   O51       -1.738706821     0.409703740    -1.225614644     O.3   1  noname
   52   H52       -2.219816355    -0.236879701    -0.666966140       H   1  noname
   53   O53        2.494824035    -0.157215069     0.069265649       O   1  noname
   54   O54        3.052969868    -1.288170610    -0.568387488     O.3   1  noname
   55   H55        2.612812220    -2.027679645    -0.101156377       H   1  noname


@<TRIPOS>BOND
    1      2      3    1
    2      2      4    1
    3      5      6    1
    4      5      7    1
    5      2      5    1
    6      5      8    1
    7      1      2    1
    8      9     10    1
    9      9     11    1
   10      1      9    1
   11     12     13    1
   12      9     12    1
   13     14     15    1
   14     12     14    1
   15     16     17    1
   16     16     18    1
   17     14     16    1
   18     19     20    1
   19     19     21    1
   20     16     19    1
   21     22     23    1
   22     22     24    1
   23     19     22    1
   24     25     26    1
   25     25     27    1
   26      8     25    1
   27     28     29    1
   28     28     30    1
   29     25     28    1
   30     31     32    1
   31     28     31    1
   32     33     34    1
   33     33     35    1
   34     31     33    1
   35     36     37    1
   36     36     38    1
   37     33     36    1
   38     39     40    1
   39     39     41    1
   40     36     39    1
   41     42     43    1
   42     42     44    1
   43     42     45    1
   44      1     42    1
   45     46     47    1
   46     46     48    1
   47     46     49    1
   48      8     46    1
   49     12     50    1
   50     50     51    1
   51     52     51    1
   52     54     55    1
   53     53     54    1
