# Supplementary material for: A Molecular Modeling Study on the Propagation in Free Radical Chain Oxidation of (B)PEI
Source: Nanomaterials (Basel). 2025 Feb 18;15(4):313. doi: 10.3390/nano15040313 (PMC11858157; doi:10.3390/nano15040313)
Supplement: Supplementary file 1 [file nanomaterials-15-00313-s001.zip › Supplementary Materials/Molecular Structures/Table 1/TS NN34 dimethyl N6 pentamer N2aN3a ROO(d)_b3lyp.mol2]

#
#	File Created by: Spartan'24 Export
#

@<TRIPOS>MOLECULE
M0001
51 50
SMALL
NO_CHARGES


@<TRIPOS>ATOM
    1   N1         0.551457123    -2.868936128    -1.102502682     N.3   1  noname
    2   C2        -0.728846927    -2.171321948    -1.228681194     C.3   1  noname
    3   H3        -1.244604982    -2.503596999    -2.141576668       H   1  noname
    4   H4        -0.584297770    -1.088841682    -1.337003057       H   1  noname
    5   C5        -1.634678718    -2.467152706    -0.034971837     C.3   1  noname
    6   H6        -0.984264638    -2.065791914     1.034078546       H   1  noname
    7   H7        -1.760108953    -3.544018292     0.112742532       H   1  noname
    8   N8        -2.880210852    -1.797809026     0.020908175   N.pl3   1  noname
    9   C9         1.652427346    -2.026752950    -0.628438966     C.3   1  noname
   10   H10        2.484681557    -2.691132897    -0.353282682       H   1  noname
   11   H11        1.332122252    -1.524690228     0.289758547       H   1  noname
   12   C12        2.157431361    -0.964070681    -1.622330569     C.3   1  noname
   13   H13        1.319612888    -0.322722101    -1.925372398       H   1  noname
   14   H14        2.526418096    -1.447573429    -2.548114892       H   1  noname
   15   N15        3.155158579    -0.101182378    -0.996603772     N.3   1  noname
   16   H16        3.964108845    -0.662019380    -0.729775441       H   1  noname
   17   C17        3.590882470     0.996782630    -1.851949520     C.3   1  noname
   18   H18        2.713308499     1.599930287    -2.113996116       H   1  noname
   19   H19        4.030368351     0.653670448    -2.812856287       H   1  noname
   20   C20        4.593920791     1.894382688    -1.129171020     C.3   1  noname
   21   H21        5.453859830     1.280891566    -0.795947543       H   1  noname
   22   H22        4.118901921     2.286160040    -0.222966519       H   1  noname
   23   N23        4.964835642     3.027304545    -1.984428496     N.3   1  noname
   24   H24        5.572205559     3.661955600    -1.469725104       H   1  noname
   25   H25        5.514099829     2.693631659    -2.775773905       H   1  noname
   26   C26       -2.868545036    -0.325561167     0.064260551     C.3   1  noname
   27   H27       -3.903058306     0.021837113    -0.025427541       H   1  noname
   28   H28       -2.322835927     0.047765992    -0.810322712       H   1  noname
   29   C29       -2.245128912     0.298756086     1.324110645     C.3   1  noname
   30   H30       -2.718995615    -0.080809810     2.236004606       H   1  noname
   31   N31       -2.376207248     1.723572821     1.281748935     N.3   1  noname
   32   H32       -1.816403574     2.090818520     0.512117672       H   1  noname
   33   C33       -2.028204819     2.412473756     2.531374596     C.3   1  noname
   34   H34       -2.720937153     2.076059481     3.311269626       H   1  noname
   35   H35       -1.009805371     2.167867233     2.874266046       H   1  noname
   36   C36       -2.176338530     3.924362187     2.371822871     C.3   1  noname
   37   H37       -3.203118163     4.146034266     2.058461752       H   1  noname
   38   H38       -1.512739296     4.268792309     1.554066027       H   1  noname
   39   N39       -1.932763518     4.586574010     3.657058500     N.3   1  noname
   40   H40       -0.954167359     4.475017298     3.919996020       H   1  noname
   41   H41       -2.086946478     5.588537451     3.562943296       H   1  noname
   42   C42        0.879239672    -3.743727569    -2.217635089     C.3   1  noname
   43   H43        1.804452936    -4.286043675    -1.989955539       H   1  noname
   44   H44        1.019323142    -3.232493494    -3.188420862       H   1  noname
   45   H45        0.085067784    -4.488331224    -2.347383615       H   1  noname
   46   C46       -3.869982738    -2.412802281     0.899597489     C.3   1  noname
   47   H47       -3.580271713    -2.376973653     1.961313083       H   1  noname
   48   H48       -4.005104676    -3.461275957     0.615977875       H   1  noname
   49   H49       -4.828931596    -1.897738736     0.782760167       H   1  noname
   50   O50       -0.830704761    -0.042273703     1.404497571     O.3   1  noname
   51   O51       -0.675684919    -1.327533925     2.003478899       O   1  noname


@<TRIPOS>BOND
    1      2      3    1
    2      2      4    1
    3      5      6    1
    4      5      7    1
    5      2      5    1
    6      5      8    1
    7      1      2    1
    8      9     10    1
    9      9     11    1
   10      1      9    1
   11     12     13    1
   12     12     14    1
   13      9     12    1
   14     15     16    1
   15     12     15    1
   16     17     18    1
   17     17     19    1
   18     15     17    1
   19     20     21    1
   20     20     22    1
   21     17     20    1
   22     23     24    1
   23     23     25    1
   24     20     23    1
   25     26     27    1
   26     26     28    1
   27      8     26    1
   28     29     30    1
   29     26     29    1
   30     31     32    1
   31     29     31    1
   32     33     34    1
   33     33     35    1
   34     31     33    1
   35     36     37    1
   36     36     38    1
   37     33     36    1
   38     39     40    1
   39     39     41    1
   40     36     39    1
   41     42     43    1
   42     42     44    1
   43     42     45    1
   44      1     42    1
   45     46     47    1
   46     46     48    1
   47     46     49    1
   48      8     46    1
   49     29     50    1
   50     50     51    1
