# Supplementary material for: A Molecular Modeling Study on the Propagation in Free Radical Chain Oxidation of (B)PEI
Source: Nanomaterials (Basel). 2025 Feb 18;15(4):313. doi: 10.3390/nano15040313 (PMC11858157; doi:10.3390/nano15040313)
Supplement: Supplementary file 1 [file nanomaterials-15-00313-s001.zip › Supplementary Materials/Molecular Structures/Table 1/TS NN34 dimethyl N6 pentamer N2aN4b ROO(d) b to b_b3lyp.mol2]

#
#	File Created by: Spartan'24 Export
#

@<TRIPOS>MOLECULE
M0001
51 50
SMALL
NO_CHARGES


@<TRIPOS>ATOM
    1   N1         0.772385961     0.890279170    -2.990008003     N.3   1  noname
    2   C2        -0.615754274     1.172479820    -2.622148001     C.3   1  noname
    3   H3        -1.027802941     1.868393943    -3.361108020       H   1  noname
    4   H4        -0.678476426     1.691263156    -1.649942287       H   1  noname
    5   C5        -1.490264827    -0.089125734    -2.614318116     C.3   1  noname
    6   H6        -0.957706866    -0.930888570    -2.148695466       H   1  noname
    7   H7        -1.678313724    -0.375879189    -3.654920283       H   1  noname
    8   N8        -2.781319533     0.163129061    -1.972370581     N.3   1  noname
    9   C9         1.520645939     0.141458927    -1.984806043     C.3   1  noname
   10   H10        2.531688658    -0.019242664    -2.381603181       H   1  noname
   11   H11        1.068637383    -0.848449341    -1.863308440       H   1  noname
   12   C12        1.663446232     0.821876648    -0.602735966     C.3   1  noname
   13   H13        0.609043629     0.422679409     0.131878771       H   1  noname
   14   H14        1.568791359     1.911633352    -0.646484788       H   1  noname
   15   N15        2.839592073     0.466900904     0.080695512   N.pl3   1  noname
   16   H16        2.925847691    -0.529665709     0.260019914       H   1  noname
   17   C17        3.352503369     1.302474090     1.158013321     C.3   1  noname
   18   H18        2.655940500     1.387193060     2.005406761       H   1  noname
   19   H19        3.488442432     2.313693525     0.750045901       H   1  noname
   20   C20        4.700400808     0.773757819     1.656575335     C.3   1  noname
   21   H21        5.326709786     0.527619112     0.780416911       H   1  noname
   22   H22        4.538174997    -0.163318816     2.205599191       H   1  noname
   23   N23        5.297676977     1.736950653     2.584237138     N.3   1  noname
   24   H24        6.103055221     1.320239072     3.046802008       H   1  noname
   25   H25        5.655150419     2.536540748     2.062781241       H   1  noname
   26   C26       -2.733812622     0.318295816    -0.517674188     C.3   1  noname
   27   H27       -3.736960312     0.609734484    -0.189339961       H   1  noname
   28   H28       -2.055566020     1.136110641    -0.257561335       H   1  noname
   29   C29       -2.315999343    -0.913119733     0.317428190     C.3   1  noname
   30   H30       -2.621829169    -1.840500732    -0.181835102       H   1  noname
   31   N31       -2.937797898    -0.870859470     1.604503335     N.3   1  noname
   32   H32       -2.716073159     0.001212982     2.078955156       H   1  noname
   33   C33       -2.773323449    -2.025098268     2.492106140     C.3   1  noname
   34   H34       -3.730140857    -2.258181690     2.978731758       H   1  noname
   35   H35       -2.515087443    -2.894267031     1.873033564       H   1  noname
   36   C36       -1.714720039    -1.847564805     3.586474432     C.3   1  noname
   37   H37       -2.014195772    -1.005664999     4.227200687       H   1  noname
   38   H38       -0.753328502    -1.573992713     3.123874222       H   1  noname
   39   N39       -1.677070840    -3.048543844     4.433103400     N.3   1  noname
   40   H40       -1.238629448    -3.811024717     3.916840313       H   1  noname
   41   H41       -1.081156163    -2.882738507     5.242348092       H   1  noname
   42   C42        1.470418618     2.085553738    -3.449033624     C.3   1  noname
   43   H43        2.493635366     1.823895586    -3.740524089       H   1  noname
   44   H44        1.529060128     2.899507460    -2.701248412       H   1  noname
   45   H45        0.958137545     2.487685894    -4.330074651       H   1  noname
   46   C46       -3.815436668    -0.762817338    -2.411736514     C.3   1  noname
   47   H47       -3.617381685    -1.825060289    -2.169150315       H   1  noname
   48   H48       -3.930286044    -0.691741554    -3.499208915       H   1  noname
   49   H49       -4.770998667    -0.489628392    -1.950105730       H   1  noname
   50   O50       -0.863790583    -1.114722541     0.333763010     O.3   1  noname
   51   O51       -0.226160758     0.001537470     0.959107815       O   1  noname


@<TRIPOS>BOND
    1      2      3    1
    2      2      4    1
    3      5      6    1
    4      5      7    1
    5      2      5    1
    6      5      8    1
    7      1      2    1
    8      9     10    1
    9      9     11    1
   10      1      9    1
   11     12     13    1
   12     12     14    1
   13      9     12    1
   14     15     16    1
   15     12     15    1
   16     17     18    1
   17     17     19    1
   18     15     17    1
   19     20     21    1
   20     20     22    1
   21     17     20    1
   22     23     24    1
   23     23     25    1
   24     20     23    1
   25     26     27    1
   26     26     28    1
   27      8     26    1
   28     29     30    1
   29     26     29    1
   30     31     32    1
   31     29     31    1
   32     33     34    1
   33     33     35    1
   34     31     33    1
   35     36     37    1
   36     36     38    1
   37     33     36    1
   38     39     40    1
   39     39     41    1
   40     36     39    1
   41     42     43    1
   42     42     44    1
   43     42     45    1
   44      1     42    1
   45     46     47    1
   46     46     48    1
   47     46     49    1
   48      8     46    1
   49     29     50    1
   50     50     51    1
