# Supplementary material for: A Molecular Modeling Study on the Propagation in Free Radical Chain Oxidation of (B)PEI
Source: Nanomaterials (Basel). 2025 Feb 18;15(4):313. doi: 10.3390/nano15040313 (PMC11858157; doi:10.3390/nano15040313)
Supplement: Supplementary file 1 [file nanomaterials-15-00313-s001.zip › Supplementary Materials/Molecular Structures/Table 1/TS NN34 dimethyl N6 pentamer N2b RO2(d)_b3lyp.mol2]

#
#	File Created by: Spartan'24 Export
#

@<TRIPOS>MOLECULE
M0001
51 50
SMALL
NO_CHARGES


@<TRIPOS>ATOM
    1   N1         0.536476173     1.350836276    -3.195635744   N.pl3   1  noname
    2   C2        -0.842472400     1.199015543    -2.935951361     C.3   1  noname
    3   H3        -1.428681015     1.678107736    -3.729017871       H   1  noname
    4   H4        -1.256095396     1.879380173    -1.897044601       H   1  noname
    5   C5        -1.364420054    -0.216558585    -2.632085499     C.3   1  noname
    6   H6        -0.609125266    -0.807141970    -2.099384905       H   1  noname
    7   H7        -1.546389167    -0.740355529    -3.579024980       H   1  noname
    8   N8        -2.627001798    -0.154898641    -1.895937416   N.pl3   1  noname
    9   C9         1.530111905     0.697114840    -2.340734366     C.3   1  noname
   10   H10        2.486279662     0.721434351    -2.880623307       H   1  noname
   11   H11        1.268550975    -0.355693702    -2.218315269       H   1  noname
   12   C12        1.692882804     1.301683487    -0.931864311     C.3   1  noname
   13   H13        0.703335435     1.383092378    -0.475023122       H   1  noname
   14   H14        2.107422693     2.325264823    -0.995589128       H   1  noname
   15   N15        2.497888158     0.401068924    -0.107084665     N.3   1  noname
   16   H16        3.468564663     0.425234690    -0.418361251       H   1  noname
   17   C17        2.443680018     0.697189144     1.323477410     C.3   1  noname
   18   H18        1.392781275     0.680625179     1.633323330       H   1  noname
   19   H19        2.832017401     1.706337311     1.575187079       H   1  noname
   20   C20        3.212175857    -0.357159726     2.120343488     C.3   1  noname
   21   H21        4.271494060    -0.352109110     1.800463115       H   1  noname
   22   H22        2.806921000    -1.343896396     1.872387514       H   1  noname
   23   N23        3.036522845    -0.142468210     3.565060206     N.3   1  noname
   24   H24        3.623278991    -0.796889931     4.079639752       H   1  noname
   25   H25        3.368486583     0.788736805     3.817743142       H   1  noname
   26   C26       -2.511241184    -0.029688821    -0.448987021     C.3   1  noname
   27   H27       -3.503613152     0.246075291    -0.062866792       H   1  noname
   28   C28       -1.969728832    -1.263916069     0.296675902     C.3   1  noname
   29   H29       -2.607131425    -2.129803983     0.070761039       H   1  noname
   30   H30       -0.965975783    -1.486982387    -0.108523559       H   1  noname
   31   N31       -1.934308516    -1.042990924     1.743226152     N.3   1  noname
   32   H32       -1.740015239    -0.055193788     1.898385739       H   1  noname
   33   C33       -0.879631101    -1.815188260     2.400046185     C.3   1  noname
   34   H34       -1.054504106    -2.884455272     2.226453343       H   1  noname
   35   H35        0.120851551    -1.594046111     1.975629071       H   1  noname
   36   C36       -0.845715328    -1.544910903     3.905676867     C.3   1  noname
   37   H37       -1.717081950    -2.015308793     4.375935528       H   1  noname
   38   H38       -0.949647956    -0.455322120     4.073520447       H   1  noname
   39   N39        0.376926112    -2.113620530     4.484812218     N.3   1  noname
   40   H40        1.163739567    -1.503598727     4.248257014       H   1  noname
   41   H41        0.305942965    -2.096791757     5.500744666       H   1  noname
   42   C42        0.936689857     2.642067114    -3.739932815     C.3   1  noname
   43   H43        1.967722061     2.581805913    -4.103404988       H   1  noname
   44   H44        0.876609168     3.453277377    -2.997741314       H   1  noname
   45   H45        0.287022677     2.902766572    -4.581787779       H   1  noname
   46   C46       -3.674499342    -1.060983895    -2.334794696     C.3   1  noname
   47   H47       -3.454053782    -2.134220659    -2.185991845       H   1  noname
   48   H48       -3.871192740    -0.904367943    -3.401303934       H   1  noname
   49   H49       -4.598174807    -0.833545714    -1.789810591       H   1  noname
   50   O50       -1.556621154     0.979374678    -0.103572881       O   1  noname
   51   O51       -1.807054709     2.191619958    -0.797353090     O.2   1  noname


@<TRIPOS>BOND
    1      2      3    1
    2      2      4    1
    3      5      6    1
    4      5      7    1
    5      2      5    1
    6      5      8    1
    7      1      2    1
    8      9     10    1
    9      9     11    1
   10      1      9    1
   11     12     13    1
   12     12     14    1
   13      9     12    1
   14     15     16    1
   15     12     15    1
   16     17     18    1
   17     17     19    1
   18     15     17    1
   19     20     21    1
   20     20     22    1
   21     17     20    1
   22     23     24    1
   23     23     25    1
   24     20     23    1
   25     26     27    1
   26      8     26    1
   27     28     29    1
   28     28     30    1
   29     26     28    1
   30     31     32    1
   31     28     31    1
   32     33     34    1
   33     33     35    1
   34     31     33    1
   35     36     37    1
   36     36     38    1
   37     33     36    1
   38     39     40    1
   39     39     41    1
   40     36     39    1
   41     42     43    1
   42     42     44    1
   43     42     45    1
   44      1     42    1
   45     46     47    1
   46     46     48    1
   47     46     49    1
   48      8     46    1
   49     50     51    2
   50     26     50    1
