# Supplementary material for: A Molecular Modeling Study on the Propagation in Free Radical Chain Oxidation of (B)PEI
Source: Nanomaterials (Basel). 2025 Feb 18;15(4):313. doi: 10.3390/nano15040313 (PMC11858157; doi:10.3390/nano15040313)
Supplement: Supplementary file 1 [file nanomaterials-15-00313-s001.zip › Supplementary Materials/Molecular Structures/Table 1/TS NN34 dimethyl N6 pentamer N2b RO2H HO(d)_b3lyp.mol2]

#
#	File Created by: Spartan'24 Export
#

@<TRIPOS>MOLECULE
M0001
54 52
SMALL
NO_CHARGES


@<TRIPOS>ATOM
    1   N1         0.767025319     1.339167647    -3.111941605     N.3   1  noname
    2   C2        -0.579509002     1.333426309    -2.532830351     C.3   1  noname
    3   H3        -3.529218528     1.575235851    -1.688596563       H   1  noname
    4   C4        -1.259507281    -0.035306747    -2.708525413     C.3   1  noname
    5   H5        -0.586804033    -0.849031307    -2.397577399       H   1  noname
    6   H6        -1.445676534    -0.185788218    -3.776695076       H   1  noname
    7   N7        -2.568556759    -0.150518777    -2.024217975     N.3   1  noname
    8   C8         1.767551388     0.605103451    -2.333744582     C.3   1  noname
    9   H9         2.674636437     0.532846712    -2.949899136       H   1  noname
   10   H10        1.414954399    -0.420799300    -2.184893000       H   1  noname
   11   C11        2.135525717     1.159624981    -0.937775081     C.3   1  noname
   12   H12        1.225015617     1.478533686    -0.416759808       H   1  noname
   13   H13        2.772433229     2.059169603    -1.026426403       H   1  noname
   14   N14        2.739789879     0.100027771    -0.129860643     N.3   1  noname
   15   H15        3.627046015    -0.180775177    -0.547155848       H   1  noname
   16   C16        2.948131328     0.451130208     1.271979511     C.3   1  noname
   17   H17        1.984040234     0.769021742     1.687127947       H   1  noname
   18   H18        3.647366505     1.299983207     1.416743181       H   1  noname
   19   C19        3.434092318    -0.760999216     2.067374182     C.3   1  noname
   20   H20        4.431533100    -1.066083504     1.699629074       H   1  noname
   21   H21        2.752992510    -1.595119217     1.871131493       H   1  noname
   22   N22        3.401280577    -0.480336752     3.510252510     N.3   1  noname
   23   H23        3.717887623    -1.303041958     4.021390915       H   1  noname
   24   H24        4.061956883     0.263791166     3.735853685       H   1  noname
   25   C25       -2.538944843    -0.079144591    -0.575281254     C.3   1  noname
   26   H26       -3.571328612    -0.595961230    -0.166914031       H   1  noname
   27   C27       -1.426370312    -0.796391892     0.187524645     C.3   1  noname
   28   H28       -1.412641056    -1.839890253    -0.149759465       H   1  noname
   29   H29       -0.443100208    -0.362086497    -0.062469264       H   1  noname
   30   N30       -1.687491949    -0.774047023     1.627970630     N.3   1  noname
   31   H31       -1.800386105     0.199968304     1.909891871       H   1  noname
   32   C32       -0.591078046    -1.371094293     2.398444953     C.3   1  noname
   33   H33       -0.601723768    -2.457791130     2.253394418       H   1  noname
   34   H34        0.392339210    -1.014712554     2.041931795       H   1  noname
   35   C35       -0.709855579    -1.058775337     3.890092588     C.3   1  noname
   36   H36       -1.603898530    -1.548707848     4.293786148       H   1  noname
   37   H37       -0.867625122     0.032104617     4.009350563       H   1  noname
   38   N38        0.469886295    -1.571098829     4.588819334     N.3   1  noname
   39   H39        1.290425148    -1.011299787     4.341184852       H   1  noname
   40   H40        0.341375405    -1.472100621     5.594022125       H   1  noname
   41   C41        1.205949497     2.673121160    -3.503122855     C.3   1  noname
   42   H42        2.192623418     2.604333614    -3.975773833       H   1  noname
   43   H43        1.279975639     3.397104222    -2.670211102       H   1  noname
   44   H44        0.508247771     3.086729342    -4.239986609       H   1  noname
   45   C45       -3.347021755    -1.282540566    -2.548776635     C.3   1  noname
   46   H46       -2.829570264    -2.248145228    -2.426642689       H   1  noname
   47   H47       -3.523575366    -1.123242668    -3.617332599       H   1  noname
   48   H48       -4.305980842    -1.346754948    -2.033043658       H   1  noname
   49   O49       -2.528321722     1.258123498    -0.138930922     O.3   1  noname
   50   O50       -3.598063809     1.985573698    -0.790225163     O.3   1  noname
   51   H51       -1.177979931     2.079902882    -3.067579091       H   1  noname
   52   H52       -0.593571003     1.640286751    -1.476810744       H   1  noname
   53   O53       -4.328708283    -1.463020110     0.505245779       O   1  noname
   54   H54       -3.727572431    -1.479704738     1.286616545       H   1  noname


@<TRIPOS>BOND
    1      4      5    1
    2      4      6    1
    3      2      4    1
    4      4      7    1
    5      1      2    1
    6      8      9    1
    7      8     10    1
    8      1      8    1
    9     11     12    1
   10     11     13    1
   11      8     11    1
   12     14     15    1
   13     11     14    1
   14     16     17    1
   15     16     18    1
   16     14     16    1
   17     19     20    1
   18     19     21    1
   19     16     19    1
   20     22     23    1
   21     22     24    1
   22     19     22    1
   23     25     26    1
   24      7     25    1
   25     27     28    1
   26     27     29    1
   27     25     27    1
   28     30     31    1
   29     27     30    1
   30     32     33    1
   31     32     34    1
   32     30     32    1
   33     35     36    1
   34     35     37    1
   35     32     35    1
   36     38     39    1
   37     38     40    1
   38     35     38    1
   39     41     42    1
   40     41     43    1
   41     41     44    1
   42      1     41    1
   43     45     46    1
   44     45     47    1
   45     45     48    1
   46      7     45    1
   47     49     50    1
   48     25     49    1
   49     50      3    1
   50      2     51    1
   51      2     52    1
   52     53     54    1
