# Supplementary material for: A Molecular Modeling Study on the Propagation in Free Radical Chain Oxidation of (B)PEI
Source: Nanomaterials (Basel). 2025 Feb 18;15(4):313. doi: 10.3390/nano15040313 (PMC11858157; doi:10.3390/nano15040313)
Supplement: Supplementary file 1 [file nanomaterials-15-00313-s001.zip › Supplementary Materials/Molecular Structures/Table 1/TS NN34 dimethyl N6 pentamer N4b ROOH HO(d)_b3lyp.mol2]

#
#	File Created by: Spartan'24 Export
#

@<TRIPOS>MOLECULE
M0001
54 52
SMALL
NO_CHARGES


@<TRIPOS>ATOM
    1   N1         1.368509043     2.840220991    -0.455486441     N.3   1  noname
    2   C2         1.041567581     2.390158671     0.910161633     C.3   1  noname
    3   H3         1.725455818     2.912704359     1.592551179       H   1  noname
    4   H4         1.248806494     1.314757831     1.021536585       H   1  noname
    5   C5        -0.392457370     2.712242676     1.341476654     C.3   1  noname
    6   H6        -1.111213096     2.213340533     0.669562681       H   1  noname
    7   H7        -0.551657478     3.792588243     1.228957130       H   1  noname
    8   N8        -0.645481623     2.380335956     2.751732609     N.3   1  noname
    9   C9         0.505381135     2.350016437    -1.520342819     C.3   1  noname
   10   H10        0.878606372     2.777619714    -2.461804252       H   1  noname
   11   H11       -0.507488784     2.743485369    -1.378332547       H   1  noname
   12   C12        0.360306047     0.810035962    -1.685881485     C.3   1  noname
   13   H13        1.141858877     0.261044678    -1.020316451       H   1  noname
   14   N14        0.443484943     0.335848897    -3.038158863     N.3   1  noname
   15   H15        1.068672585     0.905144081    -3.598133952       H   1  noname
   16   C16        0.683619775    -1.107724146    -3.220480326     C.3   1  noname
   17   H17        1.319280558    -1.478484237    -2.402844039       H   1  noname
   18   H18        1.234452548    -1.239151549    -4.159286163       H   1  noname
   19   C19       -0.604402046    -1.947276762    -3.251429377     C.3   1  noname
   20   H20       -1.136265055    -1.766279096    -4.202363675       H   1  noname
   21   H21       -1.259404020    -1.623998679    -2.434640615       H   1  noname
   22   N22       -0.284242317    -3.358643138    -2.999300056     N.3   1  noname
   23   H23       -1.146348066    -3.904656604    -2.967121371       H   1  noname
   24   H24        0.266748022    -3.740620423    -3.767600285       H   1  noname
   25   C25       -0.331780276     1.003305805     3.152681497     C.3   1  noname
   26   H26       -0.496092033     0.931759146     4.233151492       H   1  noname
   27   H27        0.746943411     0.848277991     3.011781326       H   1  noname
   28   C28       -1.092059597    -0.134608915     2.428683703     C.3   1  noname
   29   H29       -2.049991541    -0.336735447     2.928236232       H   1  noname
   30   H30       -1.337823221     0.181117515     1.402135802       H   1  noname
   31   N31       -0.298566087    -1.370628136     2.439317570     N.3   1  noname
   32   H32        0.639029693    -1.137670826     2.103343066       H   1  noname
   33   C33       -0.848463748    -2.402400388     1.561038742     C.3   1  noname
   34   H34       -1.796637065    -2.766099041     1.975677729       H   1  noname
   35   H35       -1.097735169    -2.008191542     0.552449905       H   1  noname
   36   C36        0.116529925    -3.584960678     1.406597026     C.3   1  noname
   37   H37        0.173481511    -4.128697877     2.356051957       H   1  noname
   38   H38        1.136881711    -3.192690663     1.213990995       H   1  noname
   39   N39       -0.368335544    -4.497620939     0.366286383     N.3   1  noname
   40   H40       -0.191076080    -4.099174742    -0.562994551       H   1  noname
   41   H41        0.153784069    -5.369255211     0.406687955       H   1  noname
   42   C42        2.786573969     2.640799939    -0.738632865     C.3   1  noname
   43   H43        3.024808027     3.051995529    -1.727791401       H   1  noname
   44   H44        3.108659313     1.583614870    -0.711449033       H   1  noname
   45   H45        3.382335555     3.185334949     0.003193140       H   1  noname
   46   C46       -1.984698293     2.797146441     3.148291372     C.3   1  noname
   47   H47       -2.800730839     2.308934420     2.580254222       H   1  noname
   48   H48       -2.086617446     3.878807339     3.004892440       H   1  noname
   49   H49       -2.134597505     2.580016296     4.212078316       H   1  noname
   50   O50       -0.828435621     0.294585760    -1.076870936     O.3   1  noname
   51   O51       -1.988519774     0.892289809    -1.733452635     O.3   1  noname
   52   H52       -1.869455771     0.560475087    -2.647802276       H   1  noname
   53   O53        1.753825120    -0.877673298    -0.149691521       O   1  noname
   54   H54        0.930973573    -1.404763008    -0.090591460       H   1  noname


@<TRIPOS>BOND
    1      2      3    1
    2      2      4    1
    3      5      6    1
    4      5      7    1
    5      2      5    1
    6      5      8    1
    7      1      2    1
    8      9     10    1
    9      9     11    1
   10      1      9    1
   11     12     13    1
   12      9     12    1
   13     14     15    1
   14     12     14    1
   15     16     17    1
   16     16     18    1
   17     14     16    1
   18     19     20    1
   19     19     21    1
   20     16     19    1
   21     22     23    1
   22     22     24    1
   23     19     22    1
   24     25     26    1
   25     25     27    1
   26      8     25    1
   27     28     29    1
   28     28     30    1
   29     25     28    1
   30     31     32    1
   31     28     31    1
   32     33     34    1
   33     33     35    1
   34     31     33    1
   35     36     37    1
   36     36     38    1
   37     33     36    1
   38     39     40    1
   39     39     41    1
   40     36     39    1
   41     42     43    1
   42     42     44    1
   43     42     45    1
   44      1     42    1
   45     46     47    1
   46     46     48    1
   47     46     49    1
   48      8     46    1
   49     12     50    1
   50     50     51    1
   51     52     51    1
   52     53     54    1
