# Supplementary material for: A Molecular Modeling Study on the Propagation in Free Radical Chain Oxidation of (B)PEI
Source: Nanomaterials (Basel). 2025 Feb 18;15(4):313. doi: 10.3390/nano15040313 (PMC11858157; doi:10.3390/nano15040313)
Supplement: Supplementary file 1 [file nanomaterials-15-00313-s001.zip › Supplementary Materials/Molecular Structures/Table 1/TS NN34 dimethyl N6 pentamer N5a ROOH HO2(d)_b3lyp.mol2]

#
#	File Created by: Spartan'24 Export
#

@<TRIPOS>MOLECULE
M0001
55 53
SMALL
NO_CHARGES


@<TRIPOS>ATOM
    1   N1        -0.367380995    -1.115143942    -3.229093498     N.3   1  noname
    2   C2         1.037454968    -1.028528526    -2.822216013     C.3   1  noname
    3   H3         1.652691370    -1.526049429    -3.579096857       H   1  noname
    4   H4         1.239233058    -1.561661330    -1.878555274       H   1  noname
    5   C5         1.500807969     0.435587210    -2.705587675     C.3   1  noname
    6   H6         0.691070509     1.044836700    -2.270532193       H   1  noname
    7   H7         1.650959609     0.827599041    -3.716923180       H   1  noname
    8   N8         2.760717644     0.554941659    -1.969180913     N.3   1  noname
    9   C9        -1.320334581    -0.973085892    -2.132416618     C.3   1  noname
   10   H10       -2.315591608    -0.792217645    -2.562971720       H   1  noname
   11   H11       -1.077261487    -0.077815218    -1.552948750       H   1  noname
   12   C12       -1.412396012    -2.178026453    -1.158523334     C.3   1  noname
   13   H13       -0.427728931    -2.429847872    -0.762476790       H   1  noname
   14   H14       -1.782395573    -3.059982030    -1.696330285       H   1  noname
   15   N15       -2.301809001    -1.976733368    -0.019606314   N.pl3   1  noname
   16   H16       -3.256307850    -1.747741932    -0.276764319       H   1  noname
   17   C17       -1.923405268    -1.365878656     1.206753364     C.3   1  noname
   18   H18       -2.341886184    -0.115446363     1.236919324       H   1  noname
   19   C19       -2.623365385    -2.055009114     2.390660067     C.3   1  noname
   20   H20       -2.174243766    -3.057508296     2.483258987       H   1  noname
   21   H21       -3.660780381    -2.198009935     2.069032811       H   1  noname
   22   N22       -2.635993547    -1.284093172     3.634430988     N.3   1  noname
   23   H23       -3.392134966    -1.621355632     4.226988700       H   1  noname
   24   H24       -1.766778123    -1.462040393     4.129769003       H   1  noname
   25   C25        2.613660282     0.542069729    -0.513965403     C.3   1  noname
   26   H26        3.600985833     0.383420997    -0.062844314       H   1  noname
   27   H27        2.004540824    -0.328828869    -0.240181161       H   1  noname
   28   C28        1.975159012     1.793749642     0.120485532     C.3   1  noname
   29   H29        2.640160340     2.660815916     0.007306245       H   1  noname
   30   H30        1.044705512     2.050922001    -0.428748536       H   1  noname
   31   N31        1.732044955     1.582295458     1.542027908     N.3   1  noname
   32   H32        1.249289008     0.694858356     1.671793044       H   1  noname
   33   C33        0.960953126     2.654528199     2.153027692     C.3   1  noname
   34   H34        1.597471458     3.545627010     2.239341502       H   1  noname
   35   H35        0.092019158     2.967715486     1.530334287       H   1  noname
   36   C36        0.440158635     2.280753660     3.537887396     C.3   1  noname
   37   H37        0.027435148     3.182863799     4.012694376       H   1  noname
   38   H38        1.276768813     1.931789120     4.154325942       H   1  noname
   39   N39       -0.552812164     1.192270152     3.446198869     N.3   1  noname
   40   H40       -0.989574391     1.021706200     4.350788483       H   1  noname
   41   H41       -1.322474517     1.432359698     2.808267178       H   1  noname
   42   C42       -0.666520602    -2.206175891    -4.144262745     C.3   1  noname
   43   H43       -1.715733738    -2.140234452    -4.455873286       H   1  noname
   44   H44       -0.500717314    -3.219419692    -3.732465029       H   1  noname
   45   H45       -0.046240373    -2.110516136    -5.042503922       H   1  noname
   46   C46        3.639060704     1.607927293    -2.457248423     C.3   1  noname
   47   H47        3.233525068     2.632490089    -2.362139298       H   1  noname
   48   H48        3.861216964     1.437226186    -3.516476417       H   1  noname
   49   H49        4.587057146     1.572232191    -1.906984834       H   1  noname
   50   O50       -0.520724678    -1.287837948     1.247158566     O.3   1  noname
   51   O51       -0.013199903    -1.324394681     2.603383017     O.3   1  noname
   52   H52       -0.152104341    -0.354394339     2.901690309       H   1  noname
   53   O53       -2.595285908     1.120710521     1.251057441       O   1  noname
   54   O54       -2.079125019     1.581050544     0.003366282     O.3   1  noname
   55   H55       -1.174859560     1.865630512     0.237969733       H   1  noname


@<TRIPOS>BOND
    1      2      3    1
    2      2      4    1
    3      5      6    1
    4      5      7    1
    5      2      5    1
    6      5      8    1
    7      1      2    1
    8      9     10    1
    9      9     11    1
   10      1      9    1
   11     12     13    1
   12     12     14    1
   13      9     12    1
   14     15     16    1
   15     12     15    1
   16     17     18    1
   17     15     17    1
   18     19     20    1
   19     19     21    1
   20     17     19    1
   21     22     23    1
   22     22     24    1
   23     19     22    1
   24     25     26    1
   25     25     27    1
   26      8     25    1
   27     28     29    1
   28     28     30    1
   29     25     28    1
   30     31     32    1
   31     28     31    1
   32     33     34    1
   33     33     35    1
   34     31     33    1
   35     36     37    1
   36     36     38    1
   37     33     36    1
   38     39     40    1
   39     39     41    1
   40     36     39    1
   41     42     43    1
   42     42     44    1
   43     42     45    1
   44      1     42    1
   45     46     47    1
   46     46     48    1
   47     46     49    1
   48      8     46    1
   49     17     50    1
   50     50     51    1
   51     52     51    1
   52     54     55    1
   53     53     54    1
