# Supplementary material for: A Molecular Modeling Study on the Propagation in Free Radical Chain Oxidation of (B)PEI
Source: Nanomaterials (Basel). 2025 Feb 18;15(4):313. doi: 10.3390/nano15040313 (PMC11858157; doi:10.3390/nano15040313)
Supplement: Supplementary file 1 [file nanomaterials-15-00313-s001.zip › Supplementary Materials/Molecular Structures/Table 1/TS NN34 dimethyl N6 pentamer N5aN4b ROO(d)_b3lyp.mol2]

#
#	File Created by: Spartan'24 Export
#

@<TRIPOS>MOLECULE
M0001
51 50
SMALL
NO_CHARGES


@<TRIPOS>ATOM
    1   N1         0.471835934     1.319002315    -3.135553839     N.3   1  noname
    2   C2        -0.940342569     1.310871799    -2.735377800     C.3   1  noname
    3   H3        -1.476775264     1.978379794    -3.418323491       H   1  noname
    4   H4        -1.086568339     1.739817353    -1.729854352       H   1  noname
    5   C5        -1.588430112    -0.082225202    -2.820026163     C.3   1  noname
    6   H6        -0.886316124    -0.860447923    -2.476228493       H   1  noname
    7   H7        -1.780808956    -0.302154364    -3.875999355       H   1  noname
    8   N8        -2.870006951    -0.147335205    -2.111885864     N.3   1  noname
    9   C9         1.369917699     0.546092831    -2.281418172     C.3   1  noname
   10   H10        2.378847538     0.618447810    -2.709922180       H   1  noname
   11   H11        1.090811587    -0.515082756    -2.347387993       H   1  noname
   12   C12        1.411580935     0.924882023    -0.801178236     C.3   1  noname
   13   H13        0.440313556     1.191003407    -0.372467058       H   1  noname
   14   H14        2.097304824     2.059741480    -0.424597454       H   1  noname
   15   N15        2.070318177    -0.015760030     0.035622108     N.3   1  noname
   16   H16        2.887505061    -0.427641339    -0.416650030       H   1  noname
   17   C17        2.428705631     0.526695043     1.333240012     C.3   1  noname
   18   H18        1.520883510     0.904710952     1.815773964       H   1  noname
   19   C19        3.147882841    -0.479766744     2.220134873     C.3   1  noname
   20   H20        4.155306789    -0.646163690     1.799353657       H   1  noname
   21   H21        2.602889902    -1.427564403     2.173177133       H   1  noname
   22   N22        3.140693420    -0.005986423     3.607826787     N.3   1  noname
   23   H23        3.724734557    -0.613282503     4.179174652       H   1  noname
   24   H24        3.566208010     0.920194465     3.644917077       H   1  noname
   25   C25       -2.787810680    -0.061264286    -0.649865427     C.3   1  noname
   26   H26       -3.811327462    -0.053709901    -0.256823026       H   1  noname
   27   H27       -2.356885594     0.914717087    -0.388298958       H   1  noname
   28   C28       -1.982520790    -1.149440776     0.088472744     C.3   1  noname
   29   H29       -2.444171216    -2.134497790    -0.062316217       H   1  noname
   30   H30       -0.962317707    -1.214280899    -0.333735022       H   1  noname
   31   N31       -1.959740257    -0.867038574     1.523437502     N.3   1  noname
   32   H32       -1.732538373     0.119686903     1.654253601       H   1  noname
   33   C33       -0.966773211    -1.659518411     2.248539787     C.3   1  noname
   34   H34       -1.220996375    -2.722071752     2.148294812       H   1  noname
   35   H35        0.051819173    -1.546129708     1.827322287       H   1  noname
   36   C36       -0.940756902    -1.288826601     3.734598318     C.3   1  noname
   37   H37       -1.857912431    -1.657079674     4.207450418       H   1  noname
   38   H38       -0.963246697    -0.186422495     3.829621536       H   1  noname
   39   N39        0.219139212    -1.903979700     4.393201222     N.3   1  noname
   40   H40        1.038777533    -1.309697664     4.255190264       H   1  noname
   41   H41        0.063201850    -1.928895597     5.398855444       H   1  noname
   42   C42        0.956561812     2.674421205    -3.375793255     C.3   1  noname
   43   H43        1.992276402     2.635058496    -3.730727598       H   1  noname
   44   H44        0.926572749     3.327558669    -2.484111128       H   1  noname
   45   H45        0.348833711     3.144636686    -4.156668252       H   1  noname
   46   C46       -3.684862657    -1.267799747    -2.565139125     C.3   1  noname
   47   H47       -3.225334950    -2.260759218    -2.401200377       H   1  noname
   48   H48       -3.882738991    -1.166224252    -3.638357145       H   1  noname
   49   H49       -4.647312314    -1.252771691    -2.041759235       H   1  noname
   50   O50        3.334578831     1.622350340     1.129404891     O.3   1  noname
   51   O51        2.618966796     2.675550448     0.493801997       O   1  noname


@<TRIPOS>BOND
    1      2      3    1
    2      2      4    1
    3      5      6    1
    4      5      7    1
    5      2      5    1
    6      5      8    1
    7      1      2    1
    8      9     10    1
    9      9     11    1
   10      1      9    1
   11     12     13    1
   12     12     14    1
   13      9     12    1
   14     15     16    1
   15     12     15    1
   16     17     18    1
   17     15     17    1
   18     19     20    1
   19     19     21    1
   20     17     19    1
   21     22     23    1
   22     22     24    1
   23     19     22    1
   24     25     26    1
   25     25     27    1
   26      8     25    1
   27     28     29    1
   28     28     30    1
   29     25     28    1
   30     31     32    1
   31     28     31    1
   32     33     34    1
   33     33     35    1
   34     31     33    1
   35     36     37    1
   36     36     38    1
   37     33     36    1
   38     39     40    1
   39     39     41    1
   40     36     39    1
   41     42     43    1
   42     42     44    1
   43     42     45    1
   44      1     42    1
   45     46     47    1
   46     46     48    1
   47     46     49    1
   48      8     46    1
   49     17     50    1
   50     50     51    1
