# Supplementary material for: A Molecular Modeling Study on the Propagation in Free Radical Chain Oxidation of (B)PEI
Source: Nanomaterials (Basel). 2025 Feb 18;15(4):313. doi: 10.3390/nano15040313 (PMC11858157; doi:10.3390/nano15040313)
Supplement: Supplementary file 1 [file nanomaterials-15-00313-s001.zip › Supplementary Materials/Molecular Structures/Table 2/EG H2O2 NN34 dimethyl N6 pentamer amide N1b CH(d)_b3lyp.mol2]

#
#	File Created by: Spartan'24 Export
#

@<TRIPOS>MOLECULE
M0001
52 50
SMALL
NO_CHARGES


@<TRIPOS>ATOM
    1   N1         1.295972811     1.498768648    -3.116155223     N.3   1  noname
    2   C2        -0.116858733     1.483901752    -2.731505802     C.3   1  noname
    3   H3        -0.650164327     2.164985699    -3.403863322       H   1  noname
    4   H4        -0.280807201     1.881620289    -1.713515900       H   1  noname
    5   C5        -0.770858126     0.098662138    -2.864121490     C.3   1  noname
    6   H6        -0.152271881    -0.677522391    -2.384543753       H   1  noname
    7   H7        -0.804889744    -0.158309363    -3.928012131       H   1  noname
    8   N8        -2.140971434     0.103501721    -2.344582829     N.3   1  noname
    9   C9         2.183025985     0.701466279    -2.267132945     C.3   1  noname
   10   H10        3.180394304     0.721657312    -2.728495128       H   1  noname
   11   H11        1.855464468    -0.342365679    -2.290163775       H   1  noname
   12   C12        2.294126606     1.107438844    -0.782122080     C.3   1  noname
   13   H13        1.292371439     1.297525634    -0.378226901       H   1  noname
   14   H14        2.857695350     2.053077691    -0.675288304       H   1  noname
   15   N15        2.859721210     0.004422174    -0.004933783     N.3   1  noname
   16   H16        3.804396867    -0.194741896    -0.333720580       H   1  noname
   17   C17        2.880516317     0.239993200     1.434635162     C.3   1  noname
   18   H18        1.878703067     0.566874957     1.736625273       H   1  noname
   19   H19        3.573809941     1.048739165     1.742185119       H   1  noname
   20   C20        3.213910028    -1.047685587     2.189522032     C.3   1  noname
   21   H21        4.257703592    -1.343398988     1.982915744       H   1  noname
   22   H22        2.574119296    -1.847440237     1.802340179       H   1  noname
   23   N23        2.925491310    -0.887348957     3.624386463     N.3   1  noname
   24   H24        3.151101628    -1.747833864     4.121093946       H   1  noname
   25   H25        3.527476898    -0.166140393     4.021589639       H   1  noname
   26   C26       -2.245723140     0.034251394    -0.889276574     C.3   1  noname
   27   H27       -3.281611641     0.272207632    -0.612477914       H   1  noname
   28   H28       -1.620385423     0.818908008    -0.449415809       H   1  noname
   29   C29       -1.865296525    -1.311119836    -0.210938127     C.3   1  noname
   30   H30       -2.529346694    -2.110874799    -0.557487724       H   1  noname
   31   H31       -0.841278826    -1.602656451    -0.469846520       H   1  noname
   32   N32       -1.964520649    -1.229201698     1.232339163   N.pl3   1  noname
   33   H33       -2.905344969    -1.158526181     1.625975814       H   1  noname
   34   C34       -0.924068610    -0.886680925     2.039736724       C   1  noname
   35   H35        0.069349016    -0.899916287     1.606716213       H   1  noname
   36   C36       -1.153969429    -0.583557891     3.424024492     C.2   1  noname
   37   N37       -0.061113597    -0.229315192     4.181833175    N.am   1  noname
   38   H38        0.897739161    -0.471550801     3.918423679       H   1  noname
   39   H39       -0.252585941    -0.169224631     5.172687233       H   1  noname
   40   C40        1.781437711     2.855616997    -3.336575632     C.3   1  noname
   41   H41        2.827049539     2.821197678    -3.663488003       H   1  noname
   42   H42        1.723850565     3.509580945    -2.445991904       H   1  noname
   43   H43        1.195011078     3.329241243    -4.132270956       H   1  noname
   44   C44       -3.028650265    -0.820889168    -3.038031680     C.3   1  noname
   45   H45       -2.728793373    -1.883652606    -2.975995765       H   1  noname
   46   H46       -3.078534119    -0.552740685    -4.099360060       H   1  noname
   47   H47       -4.038840260    -0.734311387    -2.621936035       H   1  noname
   48   O48       -2.300648289    -0.575406858     3.940132667     O.2   1  noname
   49   O49       -4.633296844    -1.831077888     3.466771952     O.3   1  noname
   50   O50       -4.779514222    -1.260851424     2.136468702     O.3   1  noname
   51   H51       -5.217155694    -0.416477279     2.345085961       H   1  noname
   52   H52       -3.732938234    -1.472820055     3.703987317       H   1  noname


@<TRIPOS>BOND
    1      2      3    1
    2      2      4    1
    3      5      6    1
    4      5      7    1
    5      2      5    1
    6      5      8    1
    7      1      2    1
    8      9     10    1
    9      9     11    1
   10      1      9    1
   11     12     13    1
   12     12     14    1
   13      9     12    1
   14     15     16    1
   15     12     15    1
   16     17     18    1
   17     17     19    1
   18     15     17    1
   19     20     21    1
   20     20     22    1
   21     17     20    1
   22     23     24    1
   23     23     25    1
   24     20     23    1
   25     26     27    1
   26     26     28    1
   27      8     26    1
   28     29     30    1
   29     29     31    1
   30     26     29    1
   31     32     33    1
   32     29     32    1
   33     34     35    1
   34     32     34    1
   35     34     36    1
   36     37     38    1
   37     37     39    1
   38     36     37    am
   39     40     41    1
   40     40     42    1
   41     40     43    1
   42      1     40    1
   43     44     45    1
   44     44     46    1
   45     44     47    1
   46      8     44    1
   47     36     48    2
   48     50     51    1
   49     49     50    1
   50     49     52    1
