# Supplementary material for: A Molecular Modeling Study on the Propagation in Free Radical Chain Oxidation of (B)PEI
Source: Nanomaterials (Basel). 2025 Feb 18;15(4):313. doi: 10.3390/nano15040313 (PMC11858157; doi:10.3390/nano15040313)
Supplement: Supplementary file 1 [file nanomaterials-15-00313-s001.zip › Supplementary Materials/Molecular Structures/Table 2/EG H2O2 NN34 dimethyl N6 pentamer CH(d) N1a_b3lyp.mol2]

#
#	File Created by: Spartan'24 Export
#

@<TRIPOS>MOLECULE
M0001
53 51
SMALL
NO_CHARGES


@<TRIPOS>ATOM
    1   N1         0.344794111    -2.940717457    -1.257734080     N.3   1  noname
    2   C2        -1.041352143    -2.470264085    -1.251349641     C.3   1  noname
    3   H3        -1.623237373    -3.097904360    -1.934249718       H   1  noname
    4   H4        -1.139684047    -1.438708650    -1.632691333       H   1  noname
    5   C5        -1.680116101    -2.588135344     0.142834057     C.3   1  noname
    6   H6        -1.031917068    -2.120743728     0.904129639       H   1  noname
    7   H7        -1.720538083    -3.652904935     0.395803691       H   1  noname
    8   N8        -3.045255486    -2.057721026     0.164626475     N.3   1  noname
    9   C9         1.322847762    -1.979368208    -0.751274904     C.3   1  noname
   10   H10        2.260627957    -2.524236578    -0.567937144       H   1  noname
   11   H11        0.984611915    -1.611920548     0.223405817       H   1  noname
   12   C12        1.631577854    -0.752524104    -1.632563873     C.3   1  noname
   13   H13        0.702232729    -0.217761663    -1.870639354       H   1  noname
   14   H14        2.063322076    -1.073636547    -2.599341500       H   1  noname
   15   N15        2.504983658     0.165754739    -0.903801701     N.3   1  noname
   16   H16        3.355830607    -0.330065455    -0.634995996       H   1  noname
   17   C17        2.899353754     1.334617602    -1.687161679     C.3   1  noname
   18   H18        1.975849693     1.832723585    -2.030348228       H   1  noname
   19   H19        3.459375705     1.074799137    -2.608631278       H   1  noname
   20   C20        3.721325201     2.285777632    -0.859059758       C   1  noname
   21   H21        5.071265691     1.002570411    -0.310039182       H   1  noname
   22   H22        3.255873792     2.697984593     0.035046390       H   1  noname
   23   N23        4.543581767     3.177946249    -1.554145846     N.3   1  noname
   24   H24        5.078251535     3.810513165    -0.969165143       H   1  noname
   25   H25        5.142193571     2.727687548    -2.242278373       H   1  noname
   26   C26       -3.144540826    -0.600725667     0.239197707     C.3   1  noname
   27   H27       -4.174700120    -0.311671874    -0.004777097       H   1  noname
   28   H28       -2.512486926    -0.176124832    -0.551911924       H   1  noname
   29   C29       -2.768459892     0.062780792     1.578367303     C.3   1  noname
   30   H30       -3.460129864    -0.266712167     2.363931481       H   1  noname
   31   H31       -1.757772694    -0.256670030     1.899353433       H   1  noname
   32   N32       -2.888930046     1.514855791     1.463538923     N.3   1  noname
   33   H33       -2.268314898     1.834882437     0.719055907       H   1  noname
   34   C34       -2.548491892     2.224849720     2.692963052     C.3   1  noname
   35   H35       -3.230336466     1.898142332     3.486828744       H   1  noname
   36   H36       -1.522234871     1.998436885     3.050396525       H   1  noname
   37   C37       -2.700837378     3.734776544     2.511954260     C.3   1  noname
   38   H38       -3.742761812     3.949568465     2.250854014       H   1  noname
   39   H39       -2.085693702     4.058314348     1.649080882       H   1  noname
   40   N40       -2.383149682     4.430092683     3.763589429     N.3   1  noname
   41   H41       -1.384380160     4.354431905     3.953292042       H   1  noname
   42   H42       -2.574626608     5.425095669     3.662606322       H   1  noname
   43   C43        0.742658099    -3.578631484    -2.504742470     C.3   1  noname
   44   H44        1.766751748    -3.958273105    -2.406426685       H   1  noname
   45   H45        0.713686036    -2.920743528    -3.393503578       H   1  noname
   46   H46        0.087250892    -4.434070249    -2.704816080       H   1  noname
   47   C47       -3.921532136    -2.744716193     1.102769906     C.3   1  noname
   48   H48       -3.609516813    -2.677541199     2.162165642       H   1  noname
   49   H49       -3.976298902    -3.807638881     0.840982158       H   1  noname
   50   H50       -4.932534906    -2.327674530     1.026130154       H   1  noname
   51   O51        5.706181892     0.231280004    -0.357743646     O.3   1  noname
   52   O52        6.302804020     0.488801410    -1.662938045     O.3   1  noname
   53   H53        7.232598829     0.601122782    -1.398635697       H   1  noname


@<TRIPOS>BOND
    1      2      3    1
    2      2      4    1
    3      5      6    1
    4      5      7    1
    5      2      5    1
    6      5      8    1
    7      1      2    1
    8      9     10    1
    9      9     11    1
   10      1      9    1
   11     12     13    1
   12     12     14    1
   13      9     12    1
   14     15     16    1
   15     12     15    1
   16     17     18    1
   17     17     19    1
   18     15     17    1
   19     20     22    1
   20     17     20    1
   21     23     24    1
   22     23     25    1
   23     20     23    1
   24     26     27    1
   25     26     28    1
   26      8     26    1
   27     29     30    1
   28     29     31    1
   29     26     29    1
   30     32     33    1
   31     29     32    1
   32     34     35    1
   33     34     36    1
   34     32     34    1
   35     37     38    1
   36     37     39    1
   37     34     37    1
   38     40     41    1
   39     40     42    1
   40     37     40    1
   41     43     44    1
   42     43     45    1
   43     43     46    1
   44      1     43    1
   45     47     48    1
   46     47     49    1
   47     47     50    1
   48      8     47    1
   49     51     52    1
   50     52     53    1
   51     51     21    1
