# Supplementary material for: A Molecular Modeling Study on the Propagation in Free Radical Chain Oxidation of (B)PEI
Source: Nanomaterials (Basel). 2025 Feb 18;15(4):313. doi: 10.3390/nano15040313 (PMC11858157; doi:10.3390/nano15040313)
Supplement: Supplementary file 1 [file nanomaterials-15-00313-s001.zip › Supplementary Materials/Molecular Structures/Table 2/EG H2O2 NN34 dimethyl N6 pentamer diamide N1b CH(d)_b3lyp.mol2]

#
#	File Created by: Spartan'24 Export
#

@<TRIPOS>MOLECULE
M0001
51 49
SMALL
NO_CHARGES


@<TRIPOS>ATOM
    1   N1        -1.020441926    -0.253624787    -3.093468966     N.3   1  noname
    2   C2         0.350260746    -0.469189573    -2.625149209     C.3   1  noname
    3   H3         0.870962988    -1.056477144    -3.390771237       H   1  noname
    4   H4         0.381601925    -1.072969212    -1.697514695       H   1  noname
    5   C5         1.124822344     0.841351344    -2.431772301     C.3   1  noname
    6   H6         0.664148582     1.456839098    -1.641268773       H   1  noname
    7   H7         1.046278757     1.410502329    -3.365184318       H   1  noname
    8   N8         2.551353988     0.621933636    -2.167835865     N.3   1  noname
    9   C9        -1.864398852     0.565863048    -2.221145587     C.3   1  noname
   10   H10       -2.811181175     0.736735970    -2.751964930       H   1  noname
   11   H11       -1.395938815     1.546240883    -2.097486861       H   1  noname
   12   C12       -2.150408858     0.019816862    -0.803743271     C.3   1  noname
   13   H13       -1.232991889    -0.418055127    -0.394231621       H   1  noname
   14   H14       -2.895631133    -0.796666498    -0.843486211       H   1  noname
   15   N15       -2.527003221     1.115040508     0.090183437     N.3   1  noname
   16   H16       -3.401222693     1.535232497    -0.218069778       H   1  noname
   17   C17       -2.599173631     0.767188202     1.506257234     C.3   1  noname
   18   H18       -1.850269889    -0.005379635     1.707159355       H   1  noname
   19   H19       -3.574191787     0.339188535     1.810389772       H   1  noname
   20   C20       -2.261194530     1.982514790     2.375141883     C.3   1  noname
   21   H21       -3.003164685     2.781921786     2.210510086       H   1  noname
   22   H22       -1.293475753     2.371578005     2.042948139       H   1  noname
   23   N23       -2.142704410     1.591097111     3.795351264     N.3   1  noname
   24   H24       -1.865305495     2.400381916     4.350175061       H   1  noname
   25   H25       -3.058069169     1.312690259     4.151497134       H   1  noname
   26   C26        2.841142244    -0.102844487    -0.934468931     C.3   1  noname
   27   H27        3.926481454    -0.077557629    -0.774498067       H   1  noname
   28   H28        2.577889077    -1.159692244    -1.049367889       H   1  noname
   29   C29        2.170807212     0.459851224     0.328527709     C.2   1  noname
   30   N30        1.659504995    -0.503168601     1.195488561    N.am   1  noname
   31   H31        1.786112791    -1.496162885     0.970491463       H   1  noname
   32   C32        0.989225284    -0.180074170     2.337180205       C   1  noname
   33   H33        0.835261409     0.873584908     2.524110208       H   1  noname
   34   C34        0.514727229    -1.223545695     3.221867051     C.2   1  noname
   35   N35       -0.313433429    -0.811094342     4.227285754    N.am   1  noname
   36   H36       -0.864931668     0.053699909     4.137762411       H   1  noname
   37   H37       -0.708233340    -1.558603825     4.783242912       H   1  noname
   38   C38       -1.651399599    -1.500491271    -3.502612058     C.3   1  noname
   39   H39       -2.650862011    -1.291956884    -3.901390909       H   1  noname
   40   H40       -1.759790492    -2.246746410    -2.691656640       H   1  noname
   41   H41       -1.060635056    -1.965629941    -4.300327364       H   1  noname
   42   C42        3.318822234     1.859170222    -2.313607621     C.3   1  noname
   43   H43        3.017607342     2.652941413    -1.613883244       H   1  noname
   44   H44        3.201303092     2.229980408    -3.338604131       H   1  noname
   45   H45        4.381446652     1.644129102    -2.154443500       H   1  noname
   46   O46        0.839594733    -2.426258541     3.096464515     O.2   1  noname
   47   O47        2.785079833    -3.748942022     1.758920641     O.3   1  noname
   48   O48        2.280005941    -3.266919486     0.484193206     O.3   1  noname
   49   H49        1.609235042    -3.941432937     0.276924086       H   1  noname
   50   O50        2.052958708     1.655384040     0.564666302     O.2   1  noname
   51   H51        2.179418902    -3.251374661     2.371215587       H   1  noname


@<TRIPOS>BOND
    1      2      3    1
    2      2      4    1
    3      5      6    1
    4      5      7    1
    5      2      5    1
    6      5      8    1
    7      1      2    1
    8      9     10    1
    9      9     11    1
   10      1      9    1
   11     12     13    1
   12     12     14    1
   13      9     12    1
   14     15     16    1
   15     12     15    1
   16     17     18    1
   17     17     19    1
   18     15     17    1
   19     20     21    1
   20     20     22    1
   21     17     20    1
   22     23     24    1
   23     23     25    1
   24     20     23    1
   25     26     27    1
   26     26     28    1
   27      8     26    1
   28     26     29    1
   29     30     31    1
   30     29     30    am
   31     32     33    1
   32     30     32    1
   33     32     34    1
   34     35     36    1
   35     35     37    1
   36     34     35    am
   37     38     39    1
   38     38     40    1
   39     38     41    1
   40      1     38    1
   41     42     43    1
   42     42     44    1
   43     42     45    1
   44      8     42    1
   45     34     46    2
   46     48     49    1
   47     47     48    1
   48     29     50    2
   49     47     51    1
