# Supplementary material for: A Molecular Modeling Study on the Propagation in Free Radical Chain Oxidation of (B)PEI
Source: Nanomaterials (Basel). 2025 Feb 18;15(4):313. doi: 10.3390/nano15040313 (PMC11858157; doi:10.3390/nano15040313)
Supplement: Supplementary file 1 [file nanomaterials-15-00313-s001.zip › Supplementary Materials/Molecular Structures/Table 2/EG H2O2_b3lyp.mol2]

#
#	File Created by: Spartan'24 Export
#

@<TRIPOS>MOLECULE
hydrogen peroxide
4 3
SMALL
NO_CHARGES


@<TRIPOS>ATOM
    1   O1         0.717414215    -0.123234323    -0.244420956     O.3   1  noname
    2   H2         1.018637998     0.663007317     0.244420956       H   1  noname
    3   O3        -0.717414216     0.123234324    -0.244420956     O.3   1  noname
    4   H4        -1.018637998    -0.663007317     0.244420956       H   1  noname


@<TRIPOS>BOND
    1      1      2    1
    2      3      4    1
    3      1      3    1
