# Supplementary material for: A Molecular Modeling Study on the Propagation in Free Radical Chain Oxidation of (B)PEI
Source: Nanomaterials (Basel). 2025 Feb 18;15(4):313. doi: 10.3390/nano15040313 (PMC11858157; doi:10.3390/nano15040313)
Supplement: Supplementary file 1 [file nanomaterials-15-00313-s001.zip › Supplementary Materials/Molecular Structures/Table 2/EG NN34 dimethyl N6 pentamer amide N1 CH(d) b_b3lyp.mol2]

#
#	File Created by: Spartan'24 Export
#

@<TRIPOS>MOLECULE
M0001
48 47
SMALL
NO_CHARGES


@<TRIPOS>ATOM
    1   N1         0.896106912     1.387065169    -2.824194642     N.3   1  noname
    2   C2        -0.518889129     1.376938068    -2.447204425     C.3   1  noname
    3   H3        -1.041784191     2.080609487    -3.104292478       H   1  noname
    4   H4        -0.685345507     1.749499866    -1.420450631       H   1  noname
    5   C5        -1.186140782     0.001874803    -2.620271198     C.3   1  noname
    6   H6        -0.569244495    -0.795309415    -2.173480130       H   1  noname
    7   H7        -1.233204036    -0.219095625    -3.691749575       H   1  noname
    8   N8        -2.550469637     0.002679715    -2.085649565     N.3   1  noname
    9   C9         1.773639547     0.581341605    -1.973020810     C.3   1  noname
   10   H10        2.771799461     0.590613854    -2.433459229       H   1  noname
   11   H11        1.435252392    -0.459035847    -1.995478964       H   1  noname
   12   C12        1.889549590     0.987032538    -0.488741258     C.3   1  noname
   13   H13        0.889136222     1.165671318    -0.076869630       H   1  noname
   14   H14        2.444640753     1.937991207    -0.385079402       H   1  noname
   15   N15        2.473005529    -0.110923955     0.282152084     N.3   1  noname
   16   H16        3.412944553    -0.306184598    -0.062445066       H   1  noname
   17   C17        2.518646695     0.133131726     1.720295097     C.3   1  noname
   18   H18        1.521672595     0.458471959     2.037996755       H   1  noname
   19   H19        3.214835394     0.946157392     2.009390878       H   1  noname
   20   C20        2.871207116    -1.148445172     2.477256760     C.3   1  noname
   21   H21        3.916545153    -1.434825910     2.263214513       H   1  noname
   22   H22        2.236621824    -1.955904452     2.097356581       H   1  noname
   23   N23        2.589934744    -0.986479755     3.912840559     N.3   1  noname
   24   H24        2.825879271    -1.842839361     4.411636308       H   1  noname
   25   H25        3.186414395    -0.257534710     4.304138768       H   1  noname
   26   C26       -2.637182622    -0.125285590    -0.632711698     C.3   1  noname
   27   H27       -3.658242490     0.143159591    -0.328341861       H   1  noname
   28   H28       -1.974900797     0.616051292    -0.172693554       H   1  noname
   29   C29       -2.291762501    -1.510086266    -0.018374340     C.3   1  noname
   30   H30       -3.016318613    -2.265680830    -0.343114654       H   1  noname
   31   H31       -1.304654800    -1.845828180    -0.356950345       H   1  noname
   32   N32       -2.276192197    -1.485638930     1.432655379   N.pl3   1  noname
   33   H33       -3.152141787    -1.295206086     1.917872103       H   1  noname
   34   C34       -1.205692405    -1.044253724     2.162658103       C   1  noname
   35   H35       -0.216718271    -1.128071363     1.727414114       H   1  noname
   36   C36       -1.485573054    -0.589398744     3.506855322     C.2   1  noname
   37   N37       -0.417632962    -0.186285855     4.283493520    N.am   1  noname
   38   H38        0.534161185    -0.520903480     4.114622883       H   1  noname
   39   H39       -0.662037331    -0.019825139     5.250747740       H   1  noname
   40   C40        1.390783496     2.742193631    -3.035028693     C.3   1  noname
   41   H41        2.438594790     2.703214064    -3.354590340       H   1  noname
   42   H42        1.330791712     3.392452236    -2.142098756       H   1  noname
   43   H43        0.812947235     3.222719264    -3.832928497       H   1  noname
   44   C44       -3.462583389    -0.873900285    -2.807043202     C.3   1  noname
   45   H45       -3.184936093    -1.944563593    -2.791330417       H   1  noname
   46   H46       -3.516909797    -0.562450688    -3.856374626       H   1  noname
   47   H47       -4.467384146    -0.782645616    -2.378325143       H   1  noname
   48   O48       -2.659169531    -0.522265616     3.919695665     O.2   1  noname


@<TRIPOS>BOND
    1      2      3    1
    2      2      4    1
    3      5      6    1
    4      5      7    1
    5      2      5    1
    6      5      8    1
    7      1      2    1
    8      9     10    1
    9      9     11    1
   10      1      9    1
   11     12     13    1
   12     12     14    1
   13      9     12    1
   14     15     16    1
   15     12     15    1
   16     17     18    1
   17     17     19    1
   18     15     17    1
   19     20     21    1
   20     20     22    1
   21     17     20    1
   22     23     24    1
   23     23     25    1
   24     20     23    1
   25     26     27    1
   26     26     28    1
   27      8     26    1
   28     29     30    1
   29     29     31    1
   30     26     29    1
   31     32     33    1
   32     29     32    1
   33     34     35    1
   34     32     34    1
   35     34     36    1
   36     37     38    1
   37     37     39    1
   38     36     37    am
   39     40     41    1
   40     40     42    1
   41     40     43    1
   42      1     40    1
   43     44     45    1
   44     44     46    1
   45     44     47    1
   46      8     44    1
   47     36     48    2
