# Supplementary material for: A Molecular Modeling Study on the Propagation in Free Radical Chain Oxidation of (B)PEI
Source: Nanomaterials (Basel). 2025 Feb 18;15(4):313. doi: 10.3390/nano15040313 (PMC11858157; doi:10.3390/nano15040313)
Supplement: Supplementary file 1 [file nanomaterials-15-00313-s001.zip › Supplementary Materials/Molecular Structures/Table 2/EG NN34 dimethyl N6 pentamer CH(d) N1a_b3lyp.mol2]

#
#	File Created by: Spartan'24 Export
#

@<TRIPOS>MOLECULE
M0001
49 48
SMALL
NO_CHARGES


@<TRIPOS>ATOM
    1   N1         0.843034245    -2.896082866    -1.333187297     N.3   1  noname
    2   C2        -0.544398236    -2.428189555    -1.328208755     C.3   1  noname
    3   H3        -1.124795218    -3.059169807    -2.009234040       H   1  noname
    4   H4        -0.643850383    -1.398179943    -1.712996962       H   1  noname
    5   C5        -1.183339732    -2.542740245     0.066282666     C.3   1  noname
    6   H6        -0.535164708    -2.074066632     0.826778060       H   1  noname
    7   H7        -1.224359712    -3.606980299     0.321493745       H   1  noname
    8   N8        -2.547957396    -2.011542325     0.087237895     N.3   1  noname
    9   C9         1.816653428    -1.930797026    -0.826739068     C.3   1  noname
   10   H10        2.751433408    -2.475606367    -0.625434469       H   1  noname
   11   H11        1.466841429    -1.551765215     0.139231260       H   1  noname
   12   C12        2.137943387    -0.712099402    -1.715336943     C.3   1  noname
   13   H13        1.209165332    -0.196679529    -1.994511979       H   1  noname
   14   H14        2.607650400    -1.040092246    -2.662922574       H   1  noname
   15   N15        2.965779183     0.233323649    -0.972151003     N.3   1  noname
   16   H16        3.809256200    -0.234438301    -0.640979931       H   1  noname
   17   C17        3.370311062     1.404707698    -1.747656871     C.3   1  noname
   18   H18        2.443957219     1.921549022    -2.061909395       H   1  noname
   19   H19        3.890603032     1.140129592    -2.695645964       H   1  noname
   20   C20        4.255227013     2.292180538    -0.931669495       C   1  noname
   21   H21        3.911265991     2.583046681     0.058080815       H   1  noname
   22   N22        5.000901113     3.268504720    -1.609734328     N.3   1  noname
   23   H23        5.668873185     3.758827115    -1.023914455       H   1  noname
   24   H24        5.463591987     2.923431708    -2.446630388       H   1  noname
   25   C25       -2.646489808    -0.554096038     0.160052448     C.3   1  noname
   26   H26       -3.676594013    -0.265381208    -0.084298201       H   1  noname
   27   H27       -2.014584329    -0.130354246    -0.631602597       H   1  noname
   28   C28       -2.270326338     0.111104177     1.498336159     C.3   1  noname
   29   H29       -2.962383409    -0.217031324     2.284175671       H   1  noname
   30   H30       -1.259803968    -0.208335835     1.820156354       H   1  noname
   31   N31       -2.390026122     1.562856549     1.381222427     N.3   1  noname
   32   H32       -1.767357212     1.881747618     0.637961711       H   1  noname
   33   C33       -2.051667453     2.274429306     2.610464279     C.3   1  noname
   34   H34       -2.735042185     1.949153634     3.403654837       H   1  noname
   35   H35       -1.026141881     2.047964899     2.969653827       H   1  noname
   36   C36       -2.202625355     3.784160726     2.426719634     C.3   1  noname
   37   H37       -3.244702530     3.999983325     2.166911589       H   1  noname
   38   H38       -1.588355889     4.105259700     1.562526754       H   1  noname
   39   N39       -1.881973306     4.481425406     3.676645119     N.3   1  noname
   40   H40       -0.882530882     4.406227537     3.863182146       H   1  noname
   41   H41       -2.073072451     5.476338074     3.573788577       H   1  noname
   42   C42        1.243415626    -3.532955009    -2.579752054     C.3   1  noname
   43   H43        2.267892998    -3.911878400    -2.480392089       H   1  noname
   44   H44        1.214742281    -2.874824357    -3.468363068       H   1  noname
   45   H45        0.589445433    -4.389114419    -2.781137762       H   1  noname
   46   C46       -3.424180126    -2.696716518     1.026893753     C.3   1  noname
   47   H47       -3.111598395    -2.628082465     2.086006364       H   1  noname
   48   H48       -3.479737834    -3.760010923     0.766756236       H   1  noname
   49   H49       -4.434925082    -2.279141172     0.950197361       H   1  noname


@<TRIPOS>BOND
    1      2      3    1
    2      2      4    1
    3      5      6    1
    4      5      7    1
    5      2      5    1
    6      5      8    1
    7      1      2    1
    8      9     10    1
    9      9     11    1
   10      1      9    1
   11     12     13    1
   12     12     14    1
   13      9     12    1
   14     15     16    1
   15     12     15    1
   16     17     18    1
   17     17     19    1
   18     15     17    1
   19     20     21    1
   20     17     20    1
   21     22     23    1
   22     22     24    1
   23     20     22    1
   24     25     26    1
   25     25     27    1
   26      8     25    1
   27     28     29    1
   28     28     30    1
   29     25     28    1
   30     31     32    1
   31     28     31    1
   32     33     34    1
   33     33     35    1
   34     31     33    1
   35     36     37    1
   36     36     38    1
   37     33     36    1
   38     39     40    1
   39     39     41    1
   40     36     39    1
   41     42     43    1
   42     42     44    1
   43     42     45    1
   44      1     42    1
   45     46     47    1
   46     46     48    1
   47     46     49    1
   48      8     46    1
