# Supplementary material for: A Molecular Modeling Study on the Propagation in Free Radical Chain Oxidation of (B)PEI
Source: Nanomaterials (Basel). 2025 Feb 18;15(4):313. doi: 10.3390/nano15040313 (PMC11858157; doi:10.3390/nano15040313)
Supplement: Supplementary file 1 [file nanomaterials-15-00313-s001.zip › Supplementary Materials/Molecular Structures/Table 2/EG NN34 dimethyl N6 pentamer diamide N1 CH(d)_b3lyp.mol2]

#
#	File Created by: Spartan'24 Export
#

@<TRIPOS>MOLECULE
M0001
47 46
SMALL
NO_CHARGES


@<TRIPOS>ATOM
    1   N1         0.834750220     0.521332053    -2.995876457     N.3   1  noname
    2   C2        -0.544009307     0.776771107    -2.573118703     C.3   1  noname
    3   H3        -1.014175541     1.403402423    -3.339735711       H   1  noname
    4   H4        -0.586382259     1.358503153    -1.633024251       H   1  noname
    5   C5        -1.372513186    -0.508834529    -2.445968972     C.3   1  noname
    6   H6        -0.924804175    -1.196754950    -1.712191734       H   1  noname
    7   H7        -1.343315909    -1.016645188    -3.416215125       H   1  noname
    8   N8        -2.783023566    -0.245393936    -2.130475415     N.3   1  noname
    9   C9         1.639782991    -0.275875788    -2.066630905     C.3   1  noname
   10   H10        2.596992441    -0.486159029    -2.563941529       H   1  noname
   11   H11        1.151162323    -1.242152215    -1.913625316       H   1  noname
   12   C12        1.903257281     0.324233687    -0.668123745     C.3   1  noname
   13   H13        0.966541397     0.724880437    -0.263929879       H   1  noname
   14   H14        2.604942573     1.176749755    -0.732751210       H   1  noname
   15   N15        2.343459053    -0.723826927     0.252594896     N.3   1  noname
   16   H16        3.243918242    -1.094118154    -0.047444405       H   1  noname
   17   C17        2.409499841    -0.313623293     1.651044328     C.3   1  noname
   18   H18        1.526615735     0.298253413     1.862617542       H   1  noname
   19   H19        3.289082799     0.317581311     1.890732041       H   1  noname
   20   C20        2.371055499    -1.531389776     2.575567743     C.3   1  noname
   21   H21        3.260304332    -2.161973097     2.403251016       H   1  noname
   22   H22        1.496461934    -2.132589025     2.307643550       H   1  noname
   23   N23        2.226090924    -1.110628467     3.983245162     N.3   1  noname
   24   H24        2.169022137    -1.933946827     4.581190940       H   1  noname
   25   H25        3.064923002    -0.610622944     4.279537646       H   1  noname
   26   C26       -3.017396886     0.386584504    -0.839138582     C.3   1  noname
   27   H27       -4.101626264     0.412470380    -0.667629020       H   1  noname
   28   H28       -2.687516285     1.432989436    -0.875907139       H   1  noname
   29   C29       -2.359612699    -0.304418816     0.368565520     C.2   1  noname
   30   N30       -1.922531338     0.559722871     1.360712120    N.am   1  noname
   31   H31       -2.111318705     1.560282162     1.318501670       H   1  noname
   32   C32       -1.225815150     0.186022642     2.474564544       C   1  noname
   33   H33       -0.974615768    -0.859271010     2.584973221       H   1  noname
   34   C34       -0.865505969     1.264133188     3.384247458     C.2   1  noname
   35   N35       -0.047806623     0.929083923     4.434112052    N.am   1  noname
   36   H36        0.620544918     0.155298583     4.334685220       H   1  noname
   37   H37        0.276450998     1.726071560     4.967247293       H   1  noname
   38   C38        1.500143356     1.742582397    -3.430817359     C.3   1  noname
   39   H39        2.510875480     1.503161358    -3.780993852       H   1  noname
   40   H40        1.588130001     2.518977776    -2.647038432       H   1  noname
   41   H41        0.948474837     2.182212692    -4.270001948       H   1  noname
   42   C42       -3.616327844    -1.427184737    -2.357465779     C.3   1  noname
   43   H43       -3.349542566    -2.284649196    -1.722546180       H   1  noname
   44   H44       -3.527680328    -1.726031577    -3.408282186       H   1  noname
   45   H45       -4.665343461    -1.170369457    -2.170453392       H   1  noname
   46   O46       -1.310903202     2.409256743     3.202272916     O.2   1  noname
   47   O47       -2.190715286    -1.514098616     0.456020348     O.2   1  noname


@<TRIPOS>BOND
    1      2      3    1
    2      2      4    1
    3      5      6    1
    4      5      7    1
    5      2      5    1
    6      5      8    1
    7      1      2    1
    8      9     10    1
    9      9     11    1
   10      1      9    1
   11     12     13    1
   12     12     14    1
   13      9     12    1
   14     15     16    1
   15     12     15    1
   16     17     18    1
   17     17     19    1
   18     15     17    1
   19     20     21    1
   20     20     22    1
   21     17     20    1
   22     23     24    1
   23     23     25    1
   24     20     23    1
   25     26     27    1
   26     26     28    1
   27      8     26    1
   28     26     29    1
   29     30     31    1
   30     29     30    am
   31     32     33    1
   32     30     32    1
   33     32     34    1
   34     35     36    1
   35     35     37    1
   36     34     35    am
   37     38     39    1
   38     38     40    1
   39     38     41    1
   40      1     38    1
   41     42     43    1
   42     42     44    1
   43     42     45    1
   44      8     42    1
   45     34     46    2
   46     29     47    2
