# Supplementary material for: A Molecular Modeling Study on the Propagation in Free Radical Chain Oxidation of (B)PEI
Source: Nanomaterials (Basel). 2025 Feb 18;15(4):313. doi: 10.3390/nano15040313 (PMC11858157; doi:10.3390/nano15040313)
Supplement: Supplementary file 1 [file nanomaterials-15-00313-s001.zip › Supplementary Materials/Molecular Structures/Table 2/TS H2O2 NN34 dimethyl N6 pentamer amide N1b CH(d) d_b3lyp.mol2]

#
#	File Created by: Spartan'24 Export
#

@<TRIPOS>MOLECULE
M0001
52 50
SMALL
NO_CHARGES


@<TRIPOS>ATOM
    1   N1         0.892678555     1.184898361    -3.289498000     N.3   1  noname
    2   C2        -0.481248834     1.393067148    -2.830096913     C.3   1  noname
    3   H3        -0.945334671     2.139956112    -3.483194706       H   1  noname
    4   H4        -0.523739425     1.819778054    -1.812278099       H   1  noname
    5   C5        -1.333009883     0.114193234    -2.908278445     C.3   1  noname
    6   H6        -0.784112152    -0.747232445    -2.492861337       H   1  noname
    7   H7        -1.495010349    -0.117487004    -3.966097987       H   1  noname
    8   N8        -2.644977479     0.287740294    -2.277380806     N.3   1  noname
    9   C9         1.724459725     0.377609675    -2.394074806     C.3   1  noname
   10   H10        2.658091299     0.152760875    -2.928327541       H   1  noname
   11   H11        1.227198389    -0.582478470    -2.225118541       H   1  noname
   12   C12        2.052250006     0.962002434    -1.000685698     C.3   1  noname
   13   H13        1.169158576     1.470782002    -0.594713255       H   1  noname
   14   H14        2.845848857     1.728861237    -1.073129252       H   1  noname
   15   N15        2.375838289    -0.125217786    -0.078026976     N.3   1  noname
   16   H16        3.185851209    -0.637421509    -0.426739428       H   1  noname
   17   C17        2.619945106     0.297081780     1.302621150     C.3   1  noname
   18   H18        1.767095943     0.910459959     1.617080240       H   1  noname
   19   H19        3.517586374     0.936129240     1.414597831       H   1  noname
   20   C20        2.697915561    -0.926670587     2.222575466     C.3   1  noname
   21   H21        3.660857329    -1.447231767     2.075848510       H   1  noname
   22   H22        1.909808368    -1.620784508     1.924302009       H   1  noname
   23   N23        2.436324136    -0.582201070     3.628369145     N.3   1  noname
   24   H24        2.163073864    -1.439908328     4.113286406       H   1  noname
   25   H25        3.273624224    -0.214668338     4.078065043       H   1  noname
   26   C26       -2.634313174     0.298100364    -0.818199850     C.3   1  noname
   27   H27       -3.621389005     0.636546586    -0.475106159       H   1  noname
   28   H28       -1.916307859     1.049186109    -0.472184242       H   1  noname
   29   C29       -2.299838988    -1.038024606    -0.097901914     C.3   1  noname
   30   H30       -3.049138618    -1.802671257    -0.331103220       H   1  noname
   31   H31       -1.327575110    -1.422943037    -0.423329485       H   1  noname
   32   N32       -2.243853003    -0.859379324     1.343381481   N.pl3   1  noname
   33   H33       -3.097865059    -0.622899608     1.848623119       H   1  noname
   34   C34       -1.133220696    -0.471456808     2.011881610       C   1  noname
   35   H35       -0.197208065    -0.440229930     1.469406896       H   1  noname
   36   C36       -1.371572911     0.256906773     3.272297740     C.2   1  noname
   37   N37       -0.273307633     0.746802871     3.915313941    N.am   1  noname
   38   H38        0.657095684     0.321295021     3.785719341       H   1  noname
   39   H39       -0.467514504     1.136865973     4.828614601       H   1  noname
   40   C40        1.538260283     2.426463989    -3.698843024     C.3   1  noname
   41   H41        2.538792881     2.204521205    -4.088214147       H   1  noname
   42   H42        1.649085824     3.173658859    -2.890331736       H   1  noname
   43   H43        0.960044882     2.893509934    -4.504264777       H   1  noname
   44   C44       -3.673688697    -0.575593874    -2.843160468     C.3   1  noname
   45   H45       -3.470627261    -1.659031035    -2.745576190       H   1  noname
   46   H46       -3.789832880    -0.356625458    -3.910401893       H   1  noname
   47   H47       -4.631595138    -0.368811191    -2.351877744       H   1  noname
   48   O48       -2.534821707     0.437580910     3.661232216     O.2   1  noname
   49   O49        0.779369586    -3.197048022     4.143907946     O.3   1  noname
   50   O50       -0.140277144    -2.165890363     3.221884889     O.3   1  noname
   51   H51       -0.457428971    -2.850973786     2.607267873       H   1  noname
   52   H52        0.238335504    -3.083878838     4.944719503       H   1  noname


@<TRIPOS>BOND
    1      2      3    1
    2      2      4    1
    3      5      6    1
    4      5      7    1
    5      2      5    1
    6      5      8    1
    7      1      2    1
    8      9     10    1
    9      9     11    1
   10      1      9    1
   11     12     13    1
   12     12     14    1
   13      9     12    1
   14     15     16    1
   15     12     15    1
   16     17     18    1
   17     17     19    1
   18     15     17    1
   19     20     21    1
   20     20     22    1
   21     17     20    1
   22     23     24    1
   23     23     25    1
   24     20     23    1
   25     26     27    1
   26     26     28    1
   27      8     26    1
   28     29     30    1
   29     29     31    1
   30     26     29    1
   31     32     33    1
   32     29     32    1
   33     34     35    1
   34     32     34    1
   35     34     36    1
   36     37     38    1
   37     37     39    1
   38     36     37    am
   39     40     41    1
   40     40     42    1
   41     40     43    1
   42      1     40    1
   43     44     45    1
   44     44     46    1
   45     44     47    1
   46      8     44    1
   47     36     48    2
   48     50     51    1
   49     49     50    1
   50     49     52    1
