# Supplementary material for: A Molecular Modeling Study on the Propagation in Free Radical Chain Oxidation of (B)PEI
Source: Nanomaterials (Basel). 2025 Feb 18;15(4):313. doi: 10.3390/nano15040313 (PMC11858157; doi:10.3390/nano15040313)
Supplement: Supplementary file 1 [file nanomaterials-15-00313-s001.zip › Supplementary Materials/Molecular Structures/Table 2/TS H2O2 NN34 dimethyl N6 pentamer CH(d) N1a_b3lyp.mol2]

#
#	File Created by: Spartan'24 Export
#

@<TRIPOS>MOLECULE
M0001
53 51
SMALL
NO_CHARGES


@<TRIPOS>ATOM
    1   N1         0.317884884     1.234347631    -3.147919471     N.3   1  noname
    2   C2        -1.112385409     1.315623126    -2.843555485     C.3   1  noname
    3   H3        -1.581763807     1.942127411    -3.609911486       H   1  noname
    4   H4        -1.312198317     1.827087894    -1.885708399       H   1  noname
    5   C5        -1.801873926    -0.061768027    -2.861523429     C.3   1  noname
    6   H6        -1.122631876    -0.834376751    -2.466186530       H   1  noname
    7   H7        -1.985763728    -0.338022184    -3.905303047       H   1  noname
    8   N8        -3.091930797    -0.042917077    -2.165376518     N.3   1  noname
    9   C9         1.141574809     0.619195664    -2.103749934     C.3   1  noname
   10   H10        2.162535812     0.534052787    -2.500758329       H   1  noname
   11   H11        0.796985622    -0.405008443    -1.928663076       H   1  noname
   12   C12        1.191787452     1.325454944    -0.733881281     C.3   1  noname
   13   H13        0.171555059     1.440786770    -0.344765636       H   1  noname
   14   H14        1.600297698     2.348997498    -0.836691921       H   1  noname
   15   N15        1.933300918     0.510249200     0.223000215     N.3   1  noname
   16   H16        2.914974759     0.434048888    -0.044319857       H   1  noname
   17   C17        1.885297944     1.026031935     1.581892622     C.3   1  noname
   18   H18        0.833386695     0.994751121     1.924786374       H   1  noname
   19   H19        2.182632737     2.097250993     1.663900287       H   1  noname
   20   C20        2.749635025     0.205670129     2.487341231       C   1  noname
   21   H21        4.792712130     1.255362238     1.621784550       H   1  noname
   22   H22        2.772460867    -0.866949565     2.330426046       H   1  noname
   23   N23        2.897740102     0.618454565     3.801705169     N.3   1  noname
   24   H24        3.584743475     0.109062772     4.345036391       H   1  noname
   25   H25        2.969205471     1.619957578     3.948459410       H   1  noname
   26   C26       -2.997095200    -0.017783568    -0.704184413     C.3   1  noname
   27   H27       -3.993229127     0.199344405    -0.299318117       H   1  noname
   28   H28       -2.366064805     0.834921196    -0.420973800       H   1  noname
   29   C29       -2.443537394    -1.279363363    -0.007952412     C.3   1  noname
   30   H30       -3.193332432    -2.080961123    -0.026208932       H   1  noname
   31   H31       -1.563422535    -1.665345711    -0.555287013       H   1  noname
   32   N32       -2.137559284    -0.979716552     1.390044723     N.3   1  noname
   33   H33       -1.462772199    -0.213585836     1.409460560       H   1  noname
   34   C34       -1.562723757    -2.112328250     2.110820421     C.3   1  noname
   35   H35       -2.302959966    -2.920473735     2.147179829       H   1  noname
   36   H36       -0.667196374    -2.529926362     1.604780638       H   1  noname
   37   C37       -1.191141521    -1.721204971     3.540675766     C.3   1  noname
   38   H38       -2.100118617    -1.417948715     4.071803875       H   1  noname
   39   H39       -0.529019869    -0.833362087     3.512066032       H   1  noname
   40   N40       -0.606503329    -2.870519046     4.240587489     N.3   1  noname
   41   H41        0.300363228    -3.090515996     3.830071494       H   1  noname
   42   H42       -0.421577442    -2.623359322     5.210957132       H   1  noname
   43   C43        0.856434672     2.495650576    -3.639213009     C.3   1  noname
   44   H44        1.912807824     2.363677110    -3.899919838       H   1  noname
   45   H45        0.788814366     3.336817371    -2.923289755       H   1  noname
   46   H46        0.319223493     2.791925313    -4.547558743       H   1  noname
   47   C47       -4.020357160    -1.051086102    -2.658454353     C.3   1  noname
   48   H48       -3.675096673    -2.094894083    -2.534349516       H   1  noname
   49   H49       -4.204568169    -0.888396337    -3.726597732       H   1  noname
   50   H50       -4.977355561    -0.950913397    -2.133040497       H   1  noname
   51   O51        4.747124272     0.343835717     1.289342651     O.3   1  noname
   52   O52        6.112681486     0.453741814     0.428853555     O.3   1  noname
   53   H53        6.488016884    -0.387700045     0.739686069       H   1  noname


@<TRIPOS>BOND
    1      2      3    1
    2      2      4    1
    3      5      6    1
    4      5      7    1
    5      2      5    1
    6      5      8    1
    7      1      2    1
    8      9     10    1
    9      9     11    1
   10      1      9    1
   11     12     13    1
   12     12     14    1
   13      9     12    1
   14     15     16    1
   15     12     15    1
   16     17     18    1
   17     17     19    1
   18     15     17    1
   19     20     22    1
   20     17     20    1
   21     23     24    1
   22     23     25    1
   23     20     23    1
   24     26     27    1
   25     26     28    1
   26      8     26    1
   27     29     30    1
   28     29     31    1
   29     26     29    1
   30     32     33    1
   31     29     32    1
   32     34     35    1
   33     34     36    1
   34     32     34    1
   35     37     38    1
   36     37     39    1
   37     34     37    1
   38     40     41    1
   39     40     42    1
   40     37     40    1
   41     43     44    1
   42     43     45    1
   43     43     46    1
   44      1     43    1
   45     47     48    1
   46     47     49    1
   47     47     50    1
   48      8     47    1
   49     51     52    1
   50     52     53    1
   51     51     21    1
