# Supplementary material for: A Molecular Modeling Study on the Propagation in Free Radical Chain Oxidation of (B)PEI
Source: Nanomaterials (Basel). 2025 Feb 18;15(4):313. doi: 10.3390/nano15040313 (PMC11858157; doi:10.3390/nano15040313)
Supplement: Supplementary file 1 [file nanomaterials-15-00313-s001.zip › Supplementary Materials/Molecular Structures/Table 2/TS H2O2 NN34 dimethyl N6 pentamer diamide N1b CH(d)_b3lyp.mol2]

#
#	File Created by: Spartan'24 Export
#

@<TRIPOS>MOLECULE
M0001
51 49
SMALL
NO_CHARGES


@<TRIPOS>ATOM
    1   N1         0.906368602     1.098855659    -3.165656857     N.3   1  noname
    2   C2        -0.481370301     1.102328191    -2.696738087     C.3   1  noname
    3   H3        -1.055021007     1.743430225    -3.376584927       H   1  noname
    4   H4        -0.577991351     1.552986028    -1.690098566       H   1  noname
    5   C5        -1.117882098    -0.293134093    -2.720827422     C.3   1  noname
    6   H6        -0.590954389    -0.978325776    -2.037500120       H   1  noname
    7   H7        -0.992192591    -0.693978740    -3.732670115       H   1  noname
    8   N8        -2.557610748    -0.268682500    -2.433888915     N.3   1  noname
    9   C9         1.840228043     0.297120513    -2.371339669     C.3   1  noname
   10   H10        2.793702008     0.274813786    -2.917979621       H   1  noname
   11   H11        1.479300783    -0.735251025    -2.334166268       H   1  noname
   12   C12        2.090739331     0.747370242    -0.915564196     C.3   1  noname
   13   H13        1.135559545     1.018842054    -0.451717098       H   1  noname
   14   H14        2.718527114     1.657664575    -0.894557009       H   1  noname
   15   N15        2.641840967    -0.359678978    -0.132091882     N.3   1  noname
   16   H16        3.535594013    -0.650942951    -0.522921402       H   1  noname
   17   C17        2.782054378    -0.082180023     1.294482042     C.3   1  noname
   18   H18        1.922805831     0.521619687     1.605108320       H   1  noname
   19   H19        3.680767032     0.514797579     1.546377590       H   1  noname
   20   C20        2.762089698    -1.377897942     2.110532752     C.3   1  noname
   21   H21        3.663407723    -1.976318386     1.896991791       H   1  noname
   22   H22        1.904077042    -1.972742003     1.780911222       H   1  noname
   23   N23        2.588527490    -1.083662866     3.546871350     N.3   1  noname
   24   H24        2.514083666    -1.955486264     4.069285346       H   1  noname
   25   H25        3.419221388    -0.611859430     3.905841824       H   1  noname
   26   C26       -2.910675545     0.218794061    -1.105996148     C.3   1  noname
   27   H27       -3.984500154     0.043968118    -0.957566502       H   1  noname
   28   H28       -2.758271816     1.303266399    -1.059349375       H   1  noname
   29   C29       -2.160169953    -0.444852572     0.057976156     C.2   1  noname
   30   N30       -1.702206263     0.413866087     1.037810729    N.am   1  noname
   31   H31       -2.087557865     1.351586676     1.155039136       H   1  noname
   32   C32       -0.937968470    -0.006380133     2.101027772       C   1  noname
   33   H33       -0.212094474    -0.780943952     1.898504683       H   1  noname
   34   C34       -0.703468323     1.061647848     3.105143122     C.2   1  noname
   35   N35        0.273747271     0.825766721     4.012095923    N.am   1  noname
   36   H36        0.966887621     0.072682032     3.910397015       H   1  noname
   37   H37        0.458626037     1.568517583     4.672166600       H   1  noname
   38   C38        1.386770751     2.447861375    -3.435893778     C.3   1  noname
   39   H39        2.411926309     2.399192831    -3.820421353       H   1  noname
   40   H40        1.384174668     3.118623981    -2.555686309       H   1  noname
   41   H41        0.759254264     2.912221742    -4.205673553       H   1  noname
   42   C42       -3.193618950    -1.541435031    -2.780812649     C.3   1  noname
   43   H43       -2.800043976    -2.401770763    -2.219804596       H   1  noname
   44   H44       -3.051978814    -1.726097287    -3.851693959       H   1  noname
   45   H45       -4.270768948    -1.470979557    -2.593385633       H   1  noname
   46   O46       -1.393014320     2.088075078     3.074823749     O.2   1  noname
   47   O47       -3.004535462    -2.374180839     4.068607968     O.3   1  noname
   48   O48       -2.021211234    -1.376599266     3.125890069     O.3   1  noname
   49   H49       -2.145445924    -1.912566641     2.317670769       H   1  noname
   50   O50       -1.925392960    -1.649659166     0.118292906     O.2   1  noname
   51   H51       -3.384332464    -1.630293257     4.568737331       H   1  noname


@<TRIPOS>BOND
    1      2      3    1
    2      2      4    1
    3      5      6    1
    4      5      7    1
    5      2      5    1
    6      5      8    1
    7      1      2    1
    8      9     10    1
    9      9     11    1
   10      1      9    1
   11     12     13    1
   12     12     14    1
   13      9     12    1
   14     15     16    1
   15     12     15    1
   16     17     18    1
   17     17     19    1
   18     15     17    1
   19     20     21    1
   20     20     22    1
   21     17     20    1
   22     23     24    1
   23     23     25    1
   24     20     23    1
   25     26     27    1
   26     26     28    1
   27      8     26    1
   28     26     29    1
   29     30     31    1
   30     29     30    am
   31     32     33    1
   32     30     32    1
   33     32     34    1
   34     35     36    1
   35     35     37    1
   36     34     35    am
   37     38     39    1
   38     38     40    1
   39     38     41    1
   40      1     38    1
   41     42     43    1
   42     42     44    1
   43     42     45    1
   44      8     42    1
   45     34     46    2
   46     48     49    1
   47     47     48    1
   48     29     50    2
   49     47     51    1
