# Supplementary material for: A Molecular Modeling Study on the Propagation in Free Radical Chain Oxidation of (B)PEI
Source: Nanomaterials (Basel). 2025 Feb 18;15(4):313. doi: 10.3390/nano15040313 (PMC11858157; doi:10.3390/nano15040313)
Supplement: Supplementary file 1 [file nanomaterials-15-00313-s001.zip › Supplementary Materials/Molecular Structures/Table 3/EG NN34 dimethly N6 pentamer N1a RCHO H2CNR2(d)_b3lyp.mol2]

#
#	File Created by: Spartan'24 Export
#

@<TRIPOS>MOLECULE
M0001
50 49
SMALL
NO_CHARGES


@<TRIPOS>ATOM
    1   N1         0.450001754     1.769892083    -2.926304743     N.3   1  noname
    2   C2        -0.739637259     1.346312543    -2.182892110     C.3   1  noname
    3   H3        -1.557554836     2.018523432    -2.466319423       H   1  noname
    4   H4        -0.609122522     1.453678122    -1.090020878       H   1  noname
    5   C5        -1.176408185    -0.079530010    -2.538847865     C.3   1  noname
    6   H6        -0.455871897    -0.817278358    -2.136136095       H   1  noname
    7   H7        -1.133603313    -0.167262779    -3.631110570       H   1  noname
    8   N8        -2.548559799    -0.375434586    -2.127917690     N.3   1  noname
    9   C9         1.670656442     1.014361060    -2.665414105     C.3   1  noname
   10   H10        2.425822015     1.324345518    -3.398439162       H   1  noname
   11   H11        1.469882436    -0.046656226    -2.860296536       H   1  noname
   12   C12        2.285858299     1.147702038    -1.254701025     C.3   1  noname
   13   H13        1.535575719     0.921320689    -0.480197457       H   1  noname
   14   H14        2.621725976     2.175470929    -1.081131199       H   1  noname
   15   N15        3.453313662     0.284628701    -1.129596857   N.pl3   1  noname
   16   H16        3.261623018    -0.694067801    -1.316368434       H   1  noname
   17   C17        4.415493125     0.516581689    -0.158881498     C.3   1  noname
   18   H18        4.669882647     1.563512379    -0.003459837       H   1  noname
   19   H19        5.237802286    -0.194717720    -0.142669677       H   1  noname
   20   C20        2.221236499    -0.385818968     3.220549620     C.3   1  noname
   21   H21        1.706298716    -0.757655623     2.313372570       H   1  noname
   22   N22        3.415389735     0.176368317     2.934755172   N.pl3   1  noname
   23   H23        3.968481050     0.553311120     3.693515402       H   1  noname
   24   H24        3.751503211     0.259783954     1.971755115       H   1  noname
   25   C25       -2.826006555    -0.249338489    -0.694155014     C.3   1  noname
   26   H26       -3.892891409    -0.448288100    -0.540725839       H   1  noname
   27   H27       -2.668223814     0.798888617    -0.404587402       H   1  noname
   28   C28       -2.022862561    -1.149399722     0.262591094     C.3   1  noname
   29   H29       -2.216463395    -2.206012324     0.035358079       H   1  noname
   30   H30       -0.935007628    -0.995820701     0.106157439       H   1  noname
   31   N31       -2.420275336    -0.901670781     1.643267829     N.3   1  noname
   32   H32       -2.312794187     0.094626255     1.840029671       H   1  noname
   33   C33       -1.618753364    -1.650927509     2.608889333     C.3   1  noname
   34   H34       -1.842823400    -2.720005413     2.505977039       H   1  noname
   35   H35       -0.530191707    -1.541497327     2.422422799       H   1  noname
   36   C36       -1.906858042    -1.215180795     4.045345264     C.3   1  noname
   37   H37       -2.950158342    -1.449866044     4.287379385       H   1  noname
   38   H38       -1.809365818    -0.111817008     4.103217158       H   1  noname
   39   N39       -1.027242627    -1.939390520     4.962570464     N.3   1  noname
   40   H40       -0.074538043    -1.585956468     4.851653676       H   1  noname
   41   H41       -1.296453602    -1.735581495     5.922973714       H   1  noname
   42   C42        0.646233540     3.212552129    -2.887442745     C.3   1  noname
   43   H43        1.504919066     3.480950385    -3.513849897       H   1  noname
   44   H44        0.821417886     3.627349076    -1.875986790       H   1  noname
   45   H45       -0.238429415     3.710841111    -3.298186348       H   1  noname
   46   C46       -3.010839498    -1.636040550    -2.693300689     C.3   1  noname
   47   H47       -2.425766692    -2.521158039    -2.377351899       H   1  noname
   48   H48       -2.964457183    -1.583298179    -3.787347979       H   1  noname
   49   H49       -4.054742097    -1.803352960    -2.406639365       H   1  noname
   50   O50        1.732785393    -0.487975654     4.338498357       O   1  noname


@<TRIPOS>BOND
    1      2      3    1
    2      2      4    1
    3      5      6    1
    4      5      7    1
    5      2      5    1
    6      5      8    1
    7      1      2    1
    8      9     10    1
    9      9     11    1
   10      1      9    1
   11     12     13    1
   12     12     14    1
   13      9     12    1
   14     15     16    1
   15     12     15    1
   16     17     18    1
   17     17     19    1
   18     15     17    1
   19     20     21    1
   20     17     20    1
   21     22     23    1
   22     22     24    1
   23     20     22    1
   24     25     26    1
   25     25     27    1
   26      8     25    1
   27     28     29    1
   28     28     30    1
   29     25     28    1
   30     31     32    1
   31     28     31    1
   32     33     34    1
   33     33     35    1
   34     31     33    1
   35     36     37    1
   36     36     38    1
   37     33     36    1
   38     39     40    1
   39     39     41    1
   40     36     39    1
   41     42     43    1
   42     42     44    1
   43     42     45    1
   44      1     42    1
   45     46     47    1
   46     46     48    1
   47     46     49    1
   48      8     46    1
   49     20     50    1
