# Supplementary material for: A Molecular Modeling Study on the Propagation in Free Radical Chain Oxidation of (B)PEI
Source: Nanomaterials (Basel). 2025 Feb 18;15(4):313. doi: 10.3390/nano15040313 (PMC11858157; doi:10.3390/nano15040313)
Supplement: Supplementary file 1 [file nanomaterials-15-00313-s001.zip › Supplementary Materials/Molecular Structures/Table 3/EG NN34 dimethly N6 pentamer N1a RO(d)_b3lyp.mol2]

#
#	File Created by: Spartan'24 Export
#

@<TRIPOS>MOLECULE
M0001
50 49
SMALL
NO_CHARGES


@<TRIPOS>ATOM
    1   N1         0.374276709     1.683767864    -2.848883597     N.3   1  noname
    2   C2        -0.869516112     1.275652766    -2.188642356     C.3   1  noname
    3   H3        -1.660921344     1.957671655    -2.519834169       H   1  noname
    4   H4        -0.808333821     1.376116222    -1.090152111       H   1  noname
    5   C5        -1.293228935    -0.145671403    -2.581286526     C.3   1  noname
    6   H6        -0.534990336    -0.878147777    -2.249404063       H   1  noname
    7   H7        -1.303801601    -0.189852096    -3.676586518       H   1  noname
    8   N8        -2.636513950    -0.502184065    -2.115207042     N.3   1  noname
    9   C9         1.582132638     1.007160000    -2.376180090     C.3   1  noname
   10   H10        2.388300092     1.243866257    -3.086789661       H   1  noname
   11   H11        1.426188449    -0.074378157    -2.436889233       H   1  noname
   12   C12        2.063566178     1.319824006    -0.942678836     C.3   1  noname
   13   H13        1.236394963     1.223003995    -0.232149285       H   1  noname
   14   H14        2.430023524     2.360330087    -0.866455719       H   1  noname
   15   N15        3.070104647     0.342211748    -0.545297113     N.3   1  noname
   16   H16        3.856552286     0.324615896    -1.187443338       H   1  noname
   17   C17        3.507213477     0.354760325     0.824681483     C.3   1  noname
   18   H18        3.582058961     1.363869474     1.264921197       H   1  noname
   19   H19        4.483354909    -0.129686198     0.909234266       H   1  noname
   20   C20        2.554675751    -0.488040089     1.778861974     C.3   1  noname
   21   H21        2.491334803    -1.480630516     1.307154836       H   1  noname
   22   N22        3.206327395    -0.643341236     3.074271846     N.3   1  noname
   23   H23        3.237217761     0.266630807     3.536297463       H   1  noname
   24   H24        2.612028179    -1.233184347     3.658838743       H   1  noname
   25   C25       -2.848317479    -0.439049511    -0.667647702     C.3   1  noname
   26   H26       -3.892017408    -0.711555031    -0.470507322       H   1  noname
   27   H27       -2.741064334     0.608190919    -0.352171022       H   1  noname
   28   C28       -1.927778255    -1.300006844     0.218406484     C.3   1  noname
   29   H29       -2.089392944    -2.367615935     0.018194943       H   1  noname
   30   H30       -0.872441061    -1.086510945    -0.029483311       H   1  noname
   31   N31       -2.196735950    -1.039965619     1.633292457     N.3   1  noname
   32   H32       -2.309811685    -0.033353527     1.759538736       H   1  noname
   33   C33       -1.123023052    -1.487746932     2.506755673     C.3   1  noname
   34   H34       -1.067604487    -2.583787378     2.481641593       H   1  noname
   35   H35       -0.139172310    -1.115450457     2.143641855       H   1  noname
   36   C36       -1.299938989    -0.993797844     3.946380921     C.3   1  noname
   37   H37       -1.967296613    -1.661459755     4.502862801       H   1  noname
   38   H38       -1.795272043    -0.004612516     3.922660831       H   1  noname
   39   N39        0.009128347    -0.970614080     4.613990886     N.3   1  noname
   40   H40        0.567029620    -0.231932770     4.186339923       H   1  noname
   41   H41       -0.106733288    -0.721077797     5.594894012       H   1  noname
   42   C42        0.516872894     3.130524499    -2.933389979     C.3   1  noname
   43   H43        1.441267585     3.372339959    -3.471095843       H   1  noname
   44   H44        0.549231635     3.650585758    -1.957282959       H   1  noname
   45   H45       -0.321622339     3.548493280    -3.502314229       H   1  noname
   46   C46       -3.081243048    -1.758356900    -2.703956869     C.3   1  noname
   47   H47       -2.453497580    -2.632235719    -2.443384068       H   1  noname
   48   H48       -3.082498310    -1.667836816    -3.796402010       H   1  noname
   49   H49       -4.106297808    -1.971164844    -2.380909181       H   1  noname
   50   O50        1.343784279     0.133631585     1.769561233       O   1  noname


@<TRIPOS>BOND
    1      2      3    1
    2      2      4    1
    3      5      6    1
    4      5      7    1
    5      2      5    1
    6      5      8    1
    7      1      2    1
    8      9     10    1
    9      9     11    1
   10      1      9    1
   11     12     13    1
   12     12     14    1
   13      9     12    1
   14     15     16    1
   15     12     15    1
   16     17     18    1
   17     17     19    1
   18     15     17    1
   19     20     21    1
   20     17     20    1
   21     22     23    1
   22     22     24    1
   23     20     22    1
   24     25     26    1
   25     25     27    1
   26      8     25    1
   27     28     29    1
   28     28     30    1
   29     25     28    1
   30     31     32    1
   31     28     31    1
   32     33     34    1
   33     33     35    1
   34     31     33    1
   35     36     37    1
   36     36     38    1
   37     33     36    1
   38     39     40    1
   39     39     41    1
   40     36     39    1
   41     42     43    1
   42     42     44    1
   43     42     45    1
   44      1     42    1
   45     46     47    1
   46     46     48    1
   47     46     49    1
   48      8     46    1
   49     20     50    1
