# Supplementary material for: A Molecular Modeling Study on the Propagation in Free Radical Chain Oxidation of (B)PEI
Source: Nanomaterials (Basel). 2025 Feb 18;15(4):313. doi: 10.3390/nano15040313 (PMC11858157; doi:10.3390/nano15040313)
Supplement: Supplementary file 1 [file nanomaterials-15-00313-s001.zip › Supplementary Materials/Molecular Structures/Table 3/EG NN34 dimethly N6 pentamer N1a ROH R(d)_b3lyp.mol2]

#
#	File Created by: Spartan'24 Export
#

@<TRIPOS>MOLECULE
M0001
50 49
SMALL
NO_CHARGES


@<TRIPOS>ATOM
    1   N1         0.543124597     1.489239106    -3.154457552     N.3   1  noname
    2   C2        -0.772503776     1.313438898    -2.538272090     C.3   1  noname
    3   H3        -1.491330646     1.915975812    -3.104935310       H   1  noname
    4   H4        -0.800759708     1.698451561    -1.503251277       H   1  noname
    5   C5        -1.261429142    -0.141741569    -2.585334667     C.3   1  noname
    6   H6        -0.513577934    -0.819013006    -2.139965161       H   1  noname
    7   H7        -1.339116032    -0.426577304    -3.640219910       H   1  noname
    8   N8        -2.588659697    -0.305409544    -1.981006388     N.3   1  noname
    9   C9         1.659937757     0.862474113    -2.436835489     C.3   1  noname
   10   H10        2.562390519     1.027215100    -3.042928126       H   1  noname
   11   H11        1.509519833    -0.221564546    -2.409213934       H   1  noname
   12   C12        1.920880982     1.331505410    -0.992615139     C.3   1  noname
   13   H13        1.042244088     1.139776822    -0.374525333       H   1  noname
   14   H14        2.103085748     2.423167688    -0.965933896       H   1  noname
   15   N15        3.025348793     0.564939157    -0.412729021     N.3   1  noname
   16   H16        3.888579155     0.823471363    -0.885189969       H   1  noname
   17   C17        3.205949495     0.743248431     1.029757755     C.3   1  noname
   18   H18        2.942453889     1.764426956     1.368218154       H   1  noname
   19   H19        4.260854758     0.587465926     1.276105953       H   1  noname
   20   C20        2.410934795    -0.262194583     1.865375998     C.3   1  noname
   21   H21        2.702478211    -1.274804547     1.554422008       H   1  noname
   22   N22        2.745274130    -0.117982105     3.267147487     N.3   1  noname
   23   H23        2.464819080     0.816534739     3.569069000       H   1  noname
   24   H24        2.163097624    -0.765493250     3.806111355       H   1  noname
   25   C25       -2.639408933    -0.170127818    -0.526653026     C.3   1  noname
   26   H26       -3.693931115    -0.157838824    -0.223618864       H   1  noname
   27   H27       -2.229767951     0.811755653    -0.260587448       H   1  noname
   28   C28       -1.896165003    -1.239494529     0.298679402     C.3   1  noname
   29   H29       -2.388566261    -2.214602693     0.203659211       H   1  noname
   30   H30       -0.863073489    -1.352019517    -0.060793937       H   1  noname
   31   N31       -1.902974308    -0.869526423     1.716239464     N.3   1  noname
   32   H32       -1.606312370     0.095930373     1.847263487       H   1  noname
   33   C33       -1.289318565    -1.733509041     2.619024248       C   1  noname
   34   H34       -1.464135047    -2.791111793     2.423027281       H   1  noname
   35   H35        0.542043607    -0.842102394     1.965776614       H   1  noname
   36   C36       -1.110876100    -1.293873498     4.041892141     C.3   1  noname
   37   H37       -1.984771804    -1.582976214     4.659943890       H   1  noname
   38   H38       -1.059444114    -0.197506110     4.076598180       H   1  noname
   39   N39        0.160800761    -1.816027331     4.593430371     N.3   1  noname
   40   H40        0.183564190    -1.645631030     5.599543568       H   1  noname
   41   H41        0.175970034    -2.830744732     4.488201552       H   1  noname
   42   C42        0.793954402     2.883023947    -3.498730885     C.3   1  noname
   43   H43        1.769857682     2.966670720    -3.990456417       H   1  noname
   44   H44        0.789074433     3.577053738    -2.636947574       H   1  noname
   45   H45        0.030729614     3.229099140    -4.205859107       H   1  noname
   46   C46       -3.277901362    -1.494756478    -2.465010986     C.3   1  noname
   47   H47       -2.760113741    -2.448137543    -2.245790089       H   1  noname
   48   H48       -3.399979195    -1.429487222    -3.552015652       H   1  noname
   49   H49       -4.276850657    -1.545191004    -2.016456022       H   1  noname
   50   O50        1.013998772    -0.075420003     1.580846149     O.3   1  noname


@<TRIPOS>BOND
    1      2      3    1
    2      2      4    1
    3      5      6    1
    4      5      7    1
    5      2      5    1
    6      5      8    1
    7      1      2    1
    8      9     10    1
    9      9     11    1
   10      1      9    1
   11     12     13    1
   12     12     14    1
   13      9     12    1
   14     15     16    1
   15     12     15    1
   16     17     18    1
   17     17     19    1
   18     15     17    1
   19     20     21    1
   20     17     20    1
   21     22     23    1
   22     22     24    1
   23     20     22    1
   24     25     26    1
   25     25     27    1
   26      8     25    1
   27     28     29    1
   28     28     30    1
   29     25     28    1
   30     31     32    1
   31     28     31    1
   32     33     34    1
   33     31     33    1
   34     36     37    1
   35     36     38    1
   36     33     36    1
   37     39     40    1
   38     39     41    1
   39     36     39    1
   40     42     43    1
   41     42     44    1
   42     42     45    1
   43      1     42    1
   44     46     47    1
   45     46     48    1
   46     46     49    1
   47      8     46    1
   48     20     50    1
   49     50     35    1
