# Supplementary material for: A Molecular Modeling Study on the Propagation in Free Radical Chain Oxidation of (B)PEI
Source: Nanomaterials (Basel). 2025 Feb 18;15(4):313. doi: 10.3390/nano15040313 (PMC11858157; doi:10.3390/nano15040313)
Supplement: Supplementary file 1 [file nanomaterials-15-00313-s001.zip › Supplementary Materials/Molecular Structures/Table 3/EG NN34 dimethly N6 pentamer N2a RO(d)_b3lyp.mol2]

#
#	File Created by: Spartan'24 Export
#

@<TRIPOS>MOLECULE
M0001
50 49
SMALL
NO_CHARGES


@<TRIPOS>ATOM
    1   N1         0.559498477     0.967087220    -3.373604484     N.3   1  noname
    2   C2        -0.786825097     0.857908685    -2.797550172     C.3   1  noname
    3   H3        -1.496822912     1.200900710    -3.560208712       H   1  noname
    4   H4        -0.922341642     1.521658307    -1.925007832       H   1  noname
    5   C5        -1.166974808    -0.581391628    -2.429597619     C.3   1  noname
    6   H6        -0.471740271    -0.982953921    -1.671907844       H   1  noname
    7   H7        -1.047425323    -1.196129773    -3.329129986       H   1  noname
    8   N8        -2.559217120    -0.714762229    -1.984741762     N.3   1  noname
    9   C9         1.655302847     0.408780522    -2.571464460     C.3   1  noname
   10   H10        2.588478608     0.579533062    -3.121495962       H   1  noname
   11   H11        1.526236085    -0.682126099    -2.537171002       H   1  noname
   12   C12        1.794160756     0.933837043    -1.132428158     C.3   1  noname
   13   H13        0.809340896     0.935856506    -0.644669819       H   1  noname
   14   H14        2.141263054     1.974658417    -1.134373134       H   1  noname
   15   N15        2.753605788     0.131239900    -0.358597981     N.3   1  noname
   16   H16        2.527708413    -0.851203787    -0.527066350       H   1  noname
   17   C17        2.583389651     0.365201419     1.079622759     C.3   1  noname
   18   H18        1.534254068     0.253181409     1.394699785       H   1  noname
   19   H19        2.873814084     1.405841255     1.288459522       H   1  noname
   20   C20        3.443011710    -0.579761174     1.917199327     C.3   1  noname
   21   H21        4.507802401    -0.409168913     1.689064742       H   1  noname
   22   H22        3.218849472    -1.617004940     1.632989709       H   1  noname
   23   N23        3.103214081    -0.437595523     3.345343161     N.3   1  noname
   24   H24        3.661663286    -1.089870944     3.894369284       H   1  noname
   25   H25        3.375949835     0.492552621     3.664346529       H   1  noname
   26   C26       -2.850346571    -0.138464616    -0.670974113     C.3   1  noname
   27   H27       -3.894320901    -0.367590930    -0.424373960       H   1  noname
   28   H28       -2.743790242     0.952239373    -0.723726890       H   1  noname
   29   C29       -1.952998378    -0.634705421     0.488434458     C.3   1  noname
   30   H30       -1.836975957    -1.731611588     0.439366866       H   1  noname
   31   N31       -2.586583087    -0.348279684     1.807832712     N.3   1  noname
   32   H32       -2.823093664     0.643562020     1.868797994       H   1  noname
   33   C33       -1.856410794    -0.796386992     3.001479734     C.3   1  noname
   34   H34       -2.593571239    -1.117408215     3.749591564       H   1  noname
   35   H35       -1.275120374    -1.680284890     2.722628289       H   1  noname
   36   C36       -0.921601827     0.257276425     3.627731170     C.3   1  noname
   37   H37       -1.535669553     1.034390447     4.103841332       H   1  noname
   38   H38       -0.368422191     0.734728784     2.805401616       H   1  noname
   39   N39       -0.060707868    -0.359522903     4.639202676     N.3   1  noname
   40   H40        0.824707107    -0.634337902     4.205950085       H   1  noname
   41   H41        0.182181736     0.323871223     5.352427675       H   1  noname
   42   C42        0.812912751     2.324483207    -3.835356581     C.3   1  noname
   43   H43        1.808248844     2.379923723    -4.289739704       H   1  noname
   44   H44        0.755219504     3.092843607    -3.040233309       H   1  noname
   45   H45        0.076500630     2.591989368    -4.602952796       H   1  noname
   46   C46       -3.040276602    -2.085931321    -2.121231451     C.3   1  noname
   47   H47       -2.492817527    -2.827532322    -1.509391200       H   1  noname
   48   H48       -2.957778947    -2.396779342    -3.168603749       H   1  noname
   49   H49       -4.097284183    -2.131609479    -1.837429779       H   1  noname
   50   O50       -0.778197003     0.028869281     0.604247819       O   1  noname


@<TRIPOS>BOND
    1      2      3    1
    2      2      4    1
    3      5      6    1
    4      5      7    1
    5      2      5    1
    6      5      8    1
    7      1      2    1
    8      9     10    1
    9      9     11    1
   10      1      9    1
   11     12     13    1
   12     12     14    1
   13      9     12    1
   14     15     16    1
   15     12     15    1
   16     17     18    1
   17     17     19    1
   18     15     17    1
   19     20     21    1
   20     20     22    1
   21     17     20    1
   22     23     24    1
   23     23     25    1
   24     20     23    1
   25     26     27    1
   26     26     28    1
   27      8     26    1
   28     29     30    1
   29     26     29    1
   30     31     32    1
   31     29     31    1
   32     33     34    1
   33     33     35    1
   34     31     33    1
   35     36     37    1
   36     36     38    1
   37     33     36    1
   38     39     40    1
   39     39     41    1
   40     36     39    1
   41     42     43    1
   42     42     44    1
   43     42     45    1
   44      1     42    1
   45     46     47    1
   46     46     48    1
   47     46     49    1
   48      8     46    1
   49     29     50    1
