# Supplementary material for: A Molecular Modeling Study on the Propagation in Free Radical Chain Oxidation of (B)PEI
Source: Nanomaterials (Basel). 2025 Feb 18;15(4):313. doi: 10.3390/nano15040313 (PMC11858157; doi:10.3390/nano15040313)
Supplement: Supplementary file 1 [file nanomaterials-15-00313-s001.zip › Supplementary Materials/Molecular Structures/Table 3/EG NN34 dimethly N6 pentamer N2a ROH R(d)_b3lyp.mol2]

#
#	File Created by: Spartan'24 Export
#

@<TRIPOS>MOLECULE
M0001
50 49
SMALL
NO_CHARGES


@<TRIPOS>ATOM
    1   N1         0.979557603    -0.573279829    -3.446569881     N.3   1  noname
    2   C2         0.866927253     0.758738644    -2.840377546     C.3   1  noname
    3   H3         1.254296967     1.484836781    -3.564950465       H   1  noname
    4   H4         1.497576773     0.847242504    -1.940066268       H   1  noname
    5   C5        -0.581045334     1.141461578    -2.518555249     C.3   1  noname
    6   H6        -1.037640703     0.384385561    -1.851975759       H   1  noname
    7   H7        -1.153691886     1.102884592    -3.452776609       H   1  noname
    8   N8        -0.724280651     2.487439520    -1.963410654     N.3   1  noname
    9   C9         0.411570210    -1.677848905    -2.658838176     C.3   1  noname
   10   H10        0.647937324    -2.600568538    -3.214532394       H   1  noname
   11   H11       -0.685157106    -1.600341478    -2.688860844       H   1  noname
   12   C12        0.845198072    -1.787989855    -1.215229522       C   1  noname
   13   H13        0.747197404     0.125964919    -0.143038115       H   1  noname
   14   H14        1.901987305    -1.931091385    -0.990788155       H   1  noname
   15   N15       -0.011162589    -2.454350553    -0.337755191     N.3   1  noname
   16   H16       -0.994079392    -2.267288390    -0.522758288       H   1  noname
   17   C17        0.299340125    -2.456276144     1.093357690     C.3   1  noname
   18   H18        0.391092929    -1.435203142     1.484571430       H   1  noname
   19   H19        1.274542039    -2.946153333     1.222895002       H   1  noname
   20   C20       -0.767400360    -3.204027562     1.891647683     C.3   1  noname
   21   H21       -0.833881226    -4.246738955     1.537834988       H   1  noname
   22   H22       -1.744884930    -2.739410505     1.703169851       H   1  noname
   23   N23       -0.492105576    -3.068193656     3.328317293     N.3   1  noname
   24   H24       -1.251285841    -3.480182434     3.867416394       H   1  noname
   25   H25        0.345708885    -3.596192220     3.570735374       H   1  noname
   26   C26       -0.042941440     2.725094810    -0.682776430     C.3   1  noname
   27   H27       -0.344790410     3.723439183    -0.349398886       H   1  noname
   28   H28        1.039627931     2.749054645    -0.849488647       H   1  noname
   29   C29       -0.315611675     1.711889342     0.466436257     C.3   1  noname
   30   H30       -1.233266354     1.144814116     0.246857740       H   1  noname
   31   N31       -0.542035767     2.394369794     1.707583535     N.3   1  noname
   32   H32        0.238533379     3.014370619     1.919261823       H   1  noname
   33   C33       -0.873263949     1.556093568     2.866404783     C.3   1  noname
   34   H34       -1.536211671     2.115114373     3.539126481       H   1  noname
   35   H35       -1.457615603     0.702693291     2.498253812       H   1  noname
   36   C36        0.318597566     1.033562091     3.686684122     C.3   1  noname
   37   H37        0.795383725     1.886602068     4.190649621       H   1  noname
   38   H38        1.064392023     0.605666298     3.001475154       H   1  noname
   39   N39       -0.164559638     0.106197616     4.719936780     N.3   1  noname
   40   H40       -0.346072965    -0.805445475     4.291017091       H   1  noname
   41   H41        0.578013159    -0.055147332     5.398632235       H   1  noname
   42   C42        2.350624363    -0.828672774    -3.870355787     C.3   1  noname
   43   H43        2.411041777    -1.810821628    -4.351826407       H   1  noname
   44   H44        3.092628472    -0.801295833    -3.048765466       H   1  noname
   45   H45        2.650619581    -0.073805806    -4.606624822       H   1  noname
   46   C46       -2.129380010     2.877178159    -1.926455623     C.3   1  noname
   47   H47       -2.762296129     2.233914079    -1.284224094       H   1  noname
   48   H48       -2.544186671     2.842058096    -2.940590692       H   1  noname
   49   H49       -2.215880552     3.904774497    -1.558599641       H   1  noname
   50   O50        0.782333564     0.780484989     0.587324470     O.3   1  noname


@<TRIPOS>BOND
    1      2      3    1
    2      2      4    1
    3      5      6    1
    4      5      7    1
    5      2      5    1
    6      5      8    1
    7      1      2    1
    8      9     10    1
    9      9     11    1
   10      1      9    1
   11     12     14    1
   12      9     12    1
   13     15     16    1
   14     12     15    1
   15     17     18    1
   16     17     19    1
   17     15     17    1
   18     20     21    1
   19     20     22    1
   20     17     20    1
   21     23     24    1
   22     23     25    1
   23     20     23    1
   24     26     27    1
   25     26     28    1
   26      8     26    1
   27     29     30    1
   28     26     29    1
   29     31     32    1
   30     29     31    1
   31     33     34    1
   32     33     35    1
   33     31     33    1
   34     36     37    1
   35     36     38    1
   36     33     36    1
   37     39     40    1
   38     39     41    1
   39     36     39    1
   40     42     43    1
   41     42     44    1
   42     42     45    1
   43      1     42    1
   44     46     47    1
   45     46     48    1
   46     46     49    1
   47      8     46    1
   48     29     50    1
   49     50     13    1
