# Supplementary material for: A Molecular Modeling Study on the Propagation in Free Radical Chain Oxidation of (B)PEI
Source: Nanomaterials (Basel). 2025 Feb 18;15(4):313. doi: 10.3390/nano15040313 (PMC11858157; doi:10.3390/nano15040313)
Supplement: Supplementary file 1 [file nanomaterials-15-00313-s001.zip › Supplementary Materials/Molecular Structures/Table 3/EG NN34 dimethly N6 pentamer N2b RCHO H2CNR2(d)_b3lyp.mol2]

#
#	File Created by: Spartan'24 Export
#

@<TRIPOS>MOLECULE
M0001
50 49
SMALL
NO_CHARGES


@<TRIPOS>ATOM
    1   N1         0.583486297     0.888929457    -3.307320752     N.3   1  noname
    2   C2        -0.845787567     0.935575218    -3.003416485     C.3   1  noname
    3   H3        -1.346285843     1.417740890    -3.852328255       H   1  noname
    4   H4        -1.074549849     1.555751751    -2.116483451       H   1  noname
    5   C5        -1.456831192    -0.464337135    -2.838622978     C.3   1  noname
    6   H6        -1.076299670    -0.959339274    -1.934247559       H   1  noname
    7   H7        -1.150498806    -1.061631876    -3.703120298       H   1  noname
    8   N8        -2.924209765    -0.425422396    -2.810565902   N.pl3   1  noname
    9   C9         1.432023569     0.239715388    -2.304538705     C.3   1  noname
   10   H10        2.434379417     0.128471639    -2.735982981       H   1  noname
   11   H11        1.055820278    -0.776856039    -2.145246264       H   1  noname
   12   C12        1.565480936     0.921857423    -0.928408394     C.3   1  noname
   13   H13        0.569236489     1.216290619    -0.549946989       H   1  noname
   14   H14        2.155856357     1.843789316    -1.017948015       H   1  noname
   15   N15        2.258844622     0.016173774    -0.013541944     N.3   1  noname
   16   H16        1.655095561    -0.799887385     0.098210185       H   1  noname
   17   C17        2.454524021     0.581174536     1.316068135     C.3   1  noname
   18   H18        1.506559531     0.845392665     1.821084502       H   1  noname
   19   H19        3.028341246     1.515039492     1.216661707       H   1  noname
   20   C20        3.229215323    -0.398843629     2.197439910     C.3   1  noname
   21   H21        4.215364065    -0.580704529     1.741932582       H   1  noname
   22   H22        2.702012024    -1.361294263     2.208641280       H   1  noname
   23   N23        3.294616169     0.084924962     3.588241549     N.3   1  noname
   24   H24        3.835887982    -0.569525025     4.151699310       H   1  noname
   25   H25        3.808551702     0.965848400     3.616745419       H   1  noname
   26   C26       -3.537000279     0.102829843    -1.682384000     C.3   1  noname
   27   H27       -4.622499642     0.151105504    -1.714430504       H   1  noname
   28   H28       -3.018757177     0.919743599    -1.190863061       H   1  noname
   29   C29       -1.536112201    -1.275665326     1.067567805     C.3   1  noname
   30   H30       -2.459402214    -1.174723945     0.467019628       H   1  noname
   31   N31       -1.773088373    -1.285046105     2.401899072   N.pl3   1  noname
   32   H32       -2.735265500    -1.185767665     2.697828500       H   1  noname
   33   C33       -0.733883442    -1.317003488     3.425065644     C.3   1  noname
   34   H34       -0.950580628    -2.106667728     4.152671640       H   1  noname
   35   H35        0.197633938    -1.578229794     2.917640141       H   1  noname
   36   C36       -0.581470790     0.023406850     4.157518568     C.3   1  noname
   37   H37       -1.518676085     0.249372114     4.685127707       H   1  noname
   38   H38       -0.445367137     0.817842697     3.401277075       H   1  noname
   39   N39        0.495034067    -0.082416328     5.140292138     N.3   1  noname
   40   H40        1.400767589    -0.020585819     4.659795435       H   1  noname
   41   H41        0.455361762     0.715564728     5.771618945       H   1  noname
   42   C42        1.087194696     2.185016933    -3.736491344     C.3   1  noname
   43   H43        2.147410243     2.094378993    -3.998625902       H   1  noname
   44   H44        0.992106902     2.986609047    -2.979012306       H   1  noname
   45   H45        0.543501312     2.511986687    -4.631000753       H   1  noname
   46   C46       -3.585480554    -1.561240928    -3.434202915     C.3   1  noname
   47   H47       -3.425451587    -2.501909545    -2.880475270       H   1  noname
   48   H48       -3.215016161    -1.692349925    -4.455962570       H   1  noname
   49   H49       -4.662902156    -1.372666680    -3.479220706       H   1  noname
   50   O50       -0.428889484    -1.362417697     0.542341425       O   1  noname


@<TRIPOS>BOND
    1      2      3    1
    2      2      4    1
    3      5      6    1
    4      5      7    1
    5      2      5    1
    6      5      8    1
    7      1      2    1
    8      9     10    1
    9      9     11    1
   10      1      9    1
   11     12     13    1
   12     12     14    1
   13      9     12    1
   14     15     16    1
   15     12     15    1
   16     17     18    1
   17     17     19    1
   18     15     17    1
   19     20     21    1
   20     20     22    1
   21     17     20    1
   22     23     24    1
   23     23     25    1
   24     20     23    1
   25     26     27    1
   26     26     28    1
   27      8     26    1
   28     29     30    1
   29     26     29    1
   30     31     32    1
   31     29     31    1
   32     33     34    1
   33     33     35    1
   34     31     33    1
   35     36     37    1
   36     36     38    1
   37     33     36    1
   38     39     40    1
   39     39     41    1
   40     36     39    1
   41     42     43    1
   42     42     44    1
   43     42     45    1
   44      1     42    1
   45     46     47    1
   46     46     48    1
   47     46     49    1
   48      8     46    1
   49     29     50    1
