# Supplementary material for: A Molecular Modeling Study on the Propagation in Free Radical Chain Oxidation of (B)PEI
Source: Nanomaterials (Basel). 2025 Feb 18;15(4):313. doi: 10.3390/nano15040313 (PMC11858157; doi:10.3390/nano15040313)
Supplement: Supplementary file 1 [file nanomaterials-15-00313-s001.zip › Supplementary Materials/Molecular Structures/Table 3/EG NN34 dimethly N6 pentamer N2b RO(d) CHO H2CNR2_b3lyp.mol2]

#
#	File Created by: Spartan'24 Export
#

@<TRIPOS>MOLECULE
M0001
50 48
SMALL
NO_CHARGES


@<TRIPOS>ATOM
    1   N1         0.099766059     1.086366772    -3.164830038     N.3   1  noname
    2   C2        -1.258106699     1.132157274    -2.630737268     C.3   1  noname
    3   H3        -1.905387829     1.545964138    -3.415125710       H   1  noname
    4   H4        -1.360720701     1.798454407    -1.755672565       H   1  noname
    5   C5        -1.784729645    -0.258589959    -2.245091876     C.3   1  noname
    6   H6        -1.166534676    -0.720948435    -1.472397787       H   1  noname
    7   H7        -1.776567931    -0.915787822    -3.120513314       H   1  noname
    8   N8        -3.154825665    -0.188813946    -1.728779586   N.pl3   1  noname
    9   C9         1.115487033     0.593034392    -2.225846043     C.3   1  noname
   10   H10        2.081387559     0.644629547    -2.746341301       H   1  noname
   11   H11        0.939904984    -0.468451802    -2.020161044       H   1  noname
   12   C12        1.227003373     1.318507602    -0.871499089     C.3   1  noname
   13   H13        0.313332568     1.146641549    -0.290602898       H   1  noname
   14   H14        1.308319734     2.412440164    -1.018189216       H   1  noname
   15   N15        2.340561605     0.756912611    -0.110010326     N.3   1  noname
   16   H16        3.220297594     1.020496841    -0.552676038       H   1  noname
   17   C17        2.364188836     1.145157400     1.295543141     C.3   1  noname
   18   H18        1.406084853     0.857347867     1.742704496       H   1  noname
   19   H19        2.468068172     2.239590998     1.450786348       H   1  noname
   20   C20        3.480159983     0.413329222     2.041432843     C.3   1  noname
   21   H21        4.461521438     0.727232000     1.638554044       H   1  noname
   22   H22        3.382646508    -0.659248817     1.840508443       H   1  noname
   23   N23        3.348603564     0.621199741     3.490063343     N.3   1  noname
   24   H24        4.058586355     0.082277893     3.982565233       H   1  noname
   25   H25        3.521071898     1.599440963     3.721362748       H   1  noname
   26   C26       -3.356731671     0.059513158    -0.410916518     C.2   1  noname
   27   C27       -0.868682630    -3.028295236     0.318033328       C   1  noname
   28   H28       -0.278695815    -3.936857279     0.418025592       H   1  noname
   29   H29       -1.756639230    -3.086482996    -0.306880049       H   1  noname
   30   N30       -0.997806862    -2.259668118     1.467759795   N.pl3   1  noname
   31   H31       -1.495299073    -1.383860225     1.316237926       H   1  noname
   32   C32        0.137953197    -2.131695583     2.369137310     C.3   1  noname
   33   H33        0.484905785    -3.135123146     2.642799224       H   1  noname
   34   H34        0.989516973    -1.623112404     1.881315062       H   1  noname
   35   C35       -0.250818478    -1.379229654     3.643429790     C.3   1  noname
   36   H36       -1.051576793    -1.937095208     4.144988576       H   1  noname
   37   H37       -0.683172660    -0.399240289     3.359368241       H   1  noname
   38   N38        0.897438845    -1.291921343     4.549149498     N.3   1  noname
   39   H39        1.579893190    -0.614900492     4.194771043       H   1  noname
   40   H40        0.585566250    -0.928528955     5.448073094       H   1  noname
   41   C41        0.468190956     2.341434331    -3.807861013     C.3   1  noname
   42   H42        1.468301351     2.246561460    -4.245015499       H   1  noname
   43   H43        0.473946258     3.219200984    -3.134166132       H   1  noname
   44   H44       -0.234149968     2.555674059    -4.622573278       H   1  noname
   45   C45       -4.263045591    -0.352040266    -2.654815671     C.3   1  noname
   46   H46       -4.233130584    -1.341711878    -3.127304454       H   1  noname
   47   H47       -4.237685839     0.408534210    -3.445346068       H   1  noname
   48   H48       -5.208821709    -0.253419699    -2.114757237       H   1  noname
   49   O49       -2.470819774     0.241034683     0.419454199     O.2   1  noname
   50   H50       -4.428753510     0.081889602    -0.137953559       H   1  noname


@<TRIPOS>BOND
    1      2      3    1
    2      2      4    1
    3      5      6    1
    4      5      7    1
    5      2      5    1
    6      5      8    1
    7      1      2    1
    8      9     10    1
    9      9     11    1
   10      1      9    1
   11     12     13    1
   12     12     14    1
   13      9     12    1
   14     15     16    1
   15     12     15    1
   16     17     18    1
   17     17     19    1
   18     15     17    1
   19     20     21    1
   20     20     22    1
   21     17     20    1
   22     23     24    1
   23     23     25    1
   24     20     23    1
   25      8     26    1
   26     27     28    1
   27     27     29    1
   28     30     31    1
   29     27     30    1
   30     32     33    1
   31     32     34    1
   32     30     32    1
   33     35     36    1
   34     35     37    1
   35     32     35    1
   36     38     39    1
   37     38     40    1
   38     35     38    1
   39     41     42    1
   40     41     43    1
   41     41     44    1
   42      1     41    1
   43     45     46    1
   44     45     47    1
   45     45     48    1
   46      8     45    1
   47     26     49    2
   48     26     50    1
