# Supplementary material for: A Molecular Modeling Study on the Propagation in Free Radical Chain Oxidation of (B)PEI
Source: Nanomaterials (Basel). 2025 Feb 18;15(4):313. doi: 10.3390/nano15040313 (PMC11858157; doi:10.3390/nano15040313)
Supplement: Supplementary file 1 [file nanomaterials-15-00313-s001.zip › Supplementary Materials/Molecular Structures/Table 3/EG NN34 dimethly N6 pentamer N2b RO(d)_b3lyp.mol2]

#
#	File Created by: Spartan'24 Export
#

@<TRIPOS>MOLECULE
M0001
50 49
SMALL
NO_CHARGES


@<TRIPOS>ATOM
    1   N1         0.387810926     1.438575132    -3.060985473     N.3   1  noname
    2   C2        -0.968191681     1.300403597    -2.546620450     C.3   1  noname
    3   H3        -1.607487151     2.033466914    -3.049029627       H   1  noname
    4   H4        -1.044456958     1.549587951    -1.468115037       H   1  noname
    5   C5        -1.564279575    -0.098201580    -2.780125334     C.3   1  noname
    6   H6        -0.830048635    -0.878209987    -2.511745016       H   1  noname
    7   H7        -1.755406152    -0.218599474    -3.853056895       H   1  noname
    8   N8        -2.838983006    -0.285816668    -2.083872154     N.3   1  noname
    9   C9         1.420841957     0.726845405    -2.306499459     C.3   1  noname
   10   H10        2.344527002     0.755495903    -2.901220978       H   1  noname
   11   H11        1.136214041    -0.326203196    -2.221738328       H   1  noname
   12   C12        1.709860986     1.236207715    -0.877101501     C.3   1  noname
   13   H13        0.762150486     1.382150148    -0.346720581       H   1  noname
   14   H14        2.206591852     2.223879846    -0.907613411       H   1  noname
   15   N15        2.466407336     0.231013260    -0.132832503     N.3   1  noname
   16   H16        3.387134360     0.114717877    -0.555414877       H   1  noname
   17   C17        2.613761480     0.526405531     1.288930917     C.3   1  noname
   18   H18        1.613287374     0.683042619     1.707900123       H   1  noname
   19   H19        3.186704586     1.454876252     1.490797652       H   1  noname
   20   C20        3.256116035    -0.648742266     2.026162452     C.3   1  noname
   21   H21        4.284246840    -0.802843521     1.649334656       H   1  noname
   22   H22        2.688616041    -1.553951281     1.787413558       H   1  noname
   23   N23        3.188171311    -0.439243632     3.479563966     N.3   1  noname
   24   H24        3.589281806    -1.243124894     3.959652297       H   1  noname
   25   H25        3.760660261     0.362697260     3.743117268       H   1  noname
   26   C26       -2.812530046    -0.087946515    -0.635970151     C.3   1  noname
   27   H27       -3.818079337    -0.355705448    -0.247361965       H   1  noname
   28   C28       -1.815773934    -1.005233160     0.141297499     C.3   1  noname
   29   H29       -2.038270494    -2.055345537    -0.088557537       H   1  noname
   30   H30       -0.793710562    -0.803526717    -0.228396459       H   1  noname
   31   N31       -1.948589577    -0.778983732     1.569241495     N.3   1  noname
   32   H32       -1.917227209     0.230056290     1.714036710       H   1  noname
   33   C33       -0.886935655    -1.416784897     2.345953234     C.3   1  noname
   34   H34       -1.000718759    -2.506372443     2.289016524       H   1  noname
   35   H35        0.118724596    -1.188873737     1.940545108       H   1  noname
   36   C36       -0.933327969    -0.986227203     3.812663032     C.3   1  noname
   37   H37       -1.855024683    -1.367223371     4.267692016       H   1  noname
   38   H38       -0.998523249     0.119925581     3.852011100       H   1  noname
   39   N39        0.216987354    -1.540226821     4.530755472     N.3   1  noname
   40   H40        1.071363142    -1.056888219     4.239053147       H   1  noname
   41   H41        0.113092435    -1.358360763     5.527484349       H   1  noname
   42   C42        0.743010249     2.813335424    -3.389146042     C.3   1  noname
   43   H43        1.748499317     2.833188425    -3.824783812       H   1  noname
   44   H44        0.733208227     3.504225125    -2.526501805       H   1  noname
   45   H45        0.042782945     3.204321630    -4.135603968       H   1  noname
   46   C46       -3.528741331    -1.494520318    -2.509859159     C.3   1  noname
   47   H47       -2.970673254    -2.429358643    -2.311928940       H   1  noname
   48   H48       -3.716572054    -1.445202177    -3.588622280       H   1  noname
   49   H49       -4.498394642    -1.566255912    -2.005209378       H   1  noname
   50   O50       -2.648107033     1.213554226    -0.267989455       O   1  noname


@<TRIPOS>BOND
    1      2      3    1
    2      2      4    1
    3      5      6    1
    4      5      7    1
    5      2      5    1
    6      5      8    1
    7      1      2    1
    8      9     10    1
    9      9     11    1
   10      1      9    1
   11     12     13    1
   12     12     14    1
   13      9     12    1
   14     15     16    1
   15     12     15    1
   16     17     18    1
   17     17     19    1
   18     15     17    1
   19     20     21    1
   20     20     22    1
   21     17     20    1
   22     23     24    1
   23     23     25    1
   24     20     23    1
   25     26     27    1
   26      8     26    1
   27     28     29    1
   28     28     30    1
   29     26     28    1
   30     31     32    1
   31     28     31    1
   32     33     34    1
   33     33     35    1
   34     31     33    1
   35     36     37    1
   36     36     38    1
   37     33     36    1
   38     39     40    1
   39     39     41    1
   40     36     39    1
   41     42     43    1
   42     42     44    1
   43     42     45    1
   44      1     42    1
   45     46     47    1
   46     46     48    1
   47     46     49    1
   48      8     46    1
   49     26     50    1
