# Supplementary material for: A Molecular Modeling Study on the Propagation in Free Radical Chain Oxidation of (B)PEI
Source: Nanomaterials (Basel). 2025 Feb 18;15(4):313. doi: 10.3390/nano15040313 (PMC11858157; doi:10.3390/nano15040313)
Supplement: Supplementary file 1 [file nanomaterials-15-00313-s001.zip › Supplementary Materials/Molecular Structures/Table 3/EG NN34 dimethly N6 pentamer N2b ROH RH( d)_b3lyp.mol2]

#
#	File Created by: Spartan'24 Export
#

@<TRIPOS>MOLECULE
M0001
50 49
SMALL
NO_CHARGES


@<TRIPOS>ATOM
    1   N1         0.449970011     1.558803781    -3.186928554   N.pl3   1  noname
    2   C2        -0.884810627     1.215472329    -2.974422128       C   1  noname
    3   H3        -1.582449968     1.806523015    -3.566342507       H   1  noname
    4   C4        -1.310727595    -0.209701362    -2.713577658     C.3   1  noname
    5   H5        -0.531923327    -0.768174206    -2.174050696       H   1  noname
    6   H6        -1.452562376    -0.747151836    -3.665739434       H   1  noname
    7   N7        -2.607438552    -0.241428643    -2.013216978     N.3   1  noname
    8   C8         1.511104337     0.906651815    -2.419746866     C.3   1  noname
    9   H9         2.463980930     1.155809809    -2.904393506       H   1  noname
   10   H10        1.398243767    -0.178252745    -2.491666324       H   1  noname
   11   C11        1.556353564     1.277246389    -0.923811945     C.3   1  noname
   12   H12        0.552160840     1.155831637    -0.504987756       H   1  noname
   13   H13        1.825054782     2.344120470    -0.801188714       H   1  noname
   14   N14        2.456094198     0.368422245    -0.216211307     N.3   1  noname
   15   H15        3.416983865     0.538117606    -0.513150707       H   1  noname
   16   C16        2.380587542     0.463414534     1.239492693     C.3   1  noname
   17   H17        1.335818515     0.324544611     1.537306092       H   1  noname
   18   H18        2.691038140     1.453849162     1.631431017       H   1  noname
   19   C19        3.222554438    -0.634154391     1.889898956     C.3   1  noname
   20   H20        4.275163501    -0.523819397     1.567796387       H   1  noname
   21   H21        2.874600101    -1.601282541     1.512859601       H   1  noname
   22   N22        3.055977127    -0.622158557     3.350586523     N.3   1  noname
   23   H23        3.603601096    -1.376104874     3.762160485       H   1  noname
   24   H24        3.434511973     0.243008377     3.735759624       H   1  noname
   25   C25       -2.560514062    -0.009383132    -0.566664171     C.3   1  noname
   26   H26       -3.607314489     0.043317038    -0.229878868       H   1  noname
   27   C27       -1.850551819    -1.089637320     0.266901038     C.3   1  noname
   28   H28       -2.372234140    -2.048803026     0.144315434       H   1  noname
   29   H29       -0.822204566    -1.229256047    -0.118850724       H   1  noname
   30   N30       -1.862902765    -0.721913333     1.677550842     N.3   1  noname
   31   H31       -1.554438437     0.248199583     1.737205429       H   1  noname
   32   C32       -0.977623323    -1.552382973     2.488444469     C.3   1  noname
   33   H33       -1.363019501    -2.579621717     2.507158836       H   1  noname
   34   H34        0.045296098    -1.617385614     2.063232916       H   1  noname
   35   C35       -0.874149858    -1.024687651     3.920308784     C.3   1  noname
   36   H36       -1.828570725    -1.184166012     4.435768498       H   1  noname
   37   H37       -0.721314044     0.072727882     3.879991861       H   1  noname
   38   N38        0.184981499    -1.740022630     4.637078433     N.3   1  noname
   39   H39        1.089950278    -1.420815225     4.278746983       H   1  noname
   40   H40        0.160412561    -1.478496214     5.621519044       H   1  noname
   41   C41        0.701647560     2.942249100    -3.567044144     C.3   1  noname
   42   H42        1.726680557     3.039185483    -3.938995785       H   1  noname
   43   H43        0.563732662     3.652435736    -2.736146739       H   1  noname
   44   H44        0.017018844     3.227881571    -4.372409936       H   1  noname
   45   C45       -3.456955274    -1.364226011    -2.384797991     C.3   1  noname
   46   H46       -3.037893746    -2.358228021    -2.144266829       H   1  noname
   47   H47       -3.650814882    -1.334207314    -3.462623028       H   1  noname
   48   H48       -4.418695494    -1.274365552    -1.867451042       H   1  noname
   49   O49       -1.923327532     1.231271969    -0.281280018     O.3   1  noname
   50   H50       -1.741081684     1.660742202    -1.145669586       H   1  noname


@<TRIPOS>BOND
    1      2      3    1
    2      4      5    1
    3      4      6    1
    4      2      4    1
    5      4      7    1
    6      1      2    1
    7      8      9    1
    8      8     10    1
    9      1      8    1
   10     11     12    1
   11     11     13    1
   12      8     11    1
   13     14     15    1
   14     11     14    1
   15     16     17    1
   16     16     18    1
   17     14     16    1
   18     19     20    1
   19     19     21    1
   20     16     19    1
   21     22     23    1
   22     22     24    1
   23     19     22    1
   24     25     26    1
   25      7     25    1
   26     27     28    1
   27     27     29    1
   28     25     27    1
   29     30     31    1
   30     27     30    1
   31     32     33    1
   32     32     34    1
   33     30     32    1
   34     35     36    1
   35     35     37    1
   36     32     35    1
   37     38     39    1
   38     38     40    1
   39     35     38    1
   40     41     42    1
   41     41     43    1
   42     41     44    1
   43      1     41    1
   44     45     46    1
   45     45     47    1
   46     45     48    1
   47      7     45    1
   48     25     49    1
   49     49     50    1
