# Supplementary material for: A Molecular Modeling Study on the Propagation in Free Radical Chain Oxidation of (B)PEI
Source: Nanomaterials (Basel). 2025 Feb 18;15(4):313. doi: 10.3390/nano15040313 (PMC11858157; doi:10.3390/nano15040313)
Supplement: Supplementary file 1 [file nanomaterials-15-00313-s001.zip › Supplementary Materials/Molecular Structures/Table 3/TS NN34 dimethly N6 pentamer N1a RO(d)_b3lyp.mol2]

#
#	File Created by: Spartan'24 Export
#

@<TRIPOS>MOLECULE
M0001
50 49
SMALL
NO_CHARGES


@<TRIPOS>ATOM
    1   N1         0.382122548     1.685026865    -2.913465711     N.3   1  noname
    2   C2        -0.892435258     1.314249816    -2.294652085     C.3   1  noname
    3   H3        -1.661071981     1.997430902    -2.673670760       H   1  noname
    4   H4        -0.872489657     1.445164395    -1.198265245       H   1  noname
    5   C5        -1.316984654    -0.113748954    -2.660776625     C.3   1  noname
    6   H6        -0.531442743    -0.833364207    -2.369155248       H   1  noname
    7   H7        -1.386673112    -0.166177447    -3.753789775       H   1  noname
    8   N8        -2.627231650    -0.491122803    -2.116278663     N.3   1  noname
    9   C9         1.557300106     0.989187244    -2.378847277     C.3   1  noname
   10   H10        2.406033733     1.242935948    -3.031652992       H   1  noname
   11   H11        1.407037694    -0.089911238    -2.484382888       H   1  noname
   12   C12        1.950003287     1.249827588    -0.908152387     C.3   1  noname
   13   H13        1.085948922     1.142169394    -0.248094662       H   1  noname
   14   H14        2.319553888     2.285566553    -0.778844750       H   1  noname
   15   N15        2.928412471     0.240870632    -0.497744264     N.3   1  noname
   16   H16        3.762411470     0.329062996    -1.074923403       H   1  noname
   17   C17        3.326584179     0.256009719     0.906586672     C.3   1  noname
   18   H18        3.438711785     1.277072734     1.319178696       H   1  noname
   19   H19        4.296700245    -0.243430529     0.994337277       H   1  noname
   20   C20        2.354746203    -0.529429526     1.822699029     C.3   1  noname
   21   H21        2.183248567    -1.503290773     1.340934707       H   1  noname
   22   N22        3.016271670    -0.788414720     3.098026409     N.3   1  noname
   23   H23        3.146882747     0.103466702     3.579216053       H   1  noname
   24   H24        2.388440951    -1.337120208     3.687417414       H   1  noname
   25   C25       -2.750212892    -0.425998112    -0.662823372     C.3   1  noname
   26   H26       -3.766527946    -0.743767352    -0.398655310       H   1  noname
   27   H27       -2.665278239     0.624924682    -0.353144920       H   1  noname
   28   C28       -1.738514096    -1.243299890     0.167393167     C.3   1  noname
   29   H29       -1.852238060    -2.317922164    -0.025115840       H   1  noname
   30   H30       -0.711462217    -0.968869105    -0.115135888       H   1  noname
   31   N31       -1.950662198    -0.992424914     1.592671195     N.3   1  noname
   32   H32       -2.299484096    -0.050566611     1.761387223       H   1  noname
   33   C33       -0.894787008    -1.318908308     2.476425176     C.3   1  noname
   34   H34       -0.560628392    -2.353720316     2.331582051       H   1  noname
   35   H35        0.093804063    -0.652895888     2.192071161       H   1  noname
   36   C36       -1.199852970    -1.004244108     3.938322931     C.3   1  noname
   37   H37       -1.862792979    -1.775794541     4.352350455       H   1  noname
   38   H38       -1.759487929    -0.049264976     3.984681471       H   1  noname
   39   N39        0.047199052    -0.993785906     4.707608224     N.3   1  noname
   40   H40        0.605860327    -0.195893128     4.405883274       H   1  noname
   41   H41       -0.152081272    -0.865411195     5.698580018       H   1  noname
   42   C42        0.555811225     3.129350765    -3.002744527     C.3   1  noname
   43   H43        1.502711307     3.347941440    -3.510431267       H   1  noname
   44   H44        0.565577053     3.655642744    -2.028648243       H   1  noname
   45   H45       -0.254351442     3.560170838    -3.603525981       H   1  noname
   46   C46       -3.089177536    -1.756065543    -2.674025056     C.3   1  noname
   47   H47       -2.437092492    -2.620936174    -2.444057898       H   1  noname
   48   H48       -3.149801920    -1.670512776    -3.764913663       H   1  noname
   49   H49       -4.093770023    -1.978113619    -2.295870819       H   1  noname
   50   O50        1.155185406     0.198333020     1.904437129       O   1  noname


@<TRIPOS>BOND
    1      2      3    1
    2      2      4    1
    3      5      6    1
    4      5      7    1
    5      2      5    1
    6      5      8    1
    7      1      2    1
    8      9     10    1
    9      9     11    1
   10      1      9    1
   11     12     13    1
   12     12     14    1
   13      9     12    1
   14     15     16    1
   15     12     15    1
   16     17     18    1
   17     17     19    1
   18     15     17    1
   19     20     21    1
   20     17     20    1
   21     22     23    1
   22     22     24    1
   23     20     22    1
   24     25     26    1
   25     25     27    1
   26      8     25    1
   27     28     29    1
   28     28     30    1
   29     25     28    1
   30     31     32    1
   31     28     31    1
   32     33     34    1
   33     33     35    1
   34     31     33    1
   35     36     37    1
   36     36     38    1
   37     33     36    1
   38     39     40    1
   39     39     41    1
   40     36     39    1
   41     42     43    1
   42     42     44    1
   43     42     45    1
   44      1     42    1
   45     46     47    1
   46     46     48    1
   47     46     49    1
   48      8     46    1
   49     20     50    1
