# Supplementary material for: A Molecular Modeling Study on the Propagation in Free Radical Chain Oxidation of (B)PEI
Source: Nanomaterials (Basel). 2025 Feb 18;15(4):313. doi: 10.3390/nano15040313 (PMC11858157; doi:10.3390/nano15040313)
Supplement: Supplementary file 1 [file nanomaterials-15-00313-s001.zip › Supplementary Materials/Molecular Structures/Table 3/TS NN34 dimethly N6 pentamer N2a RO(d)_b3lyp.mol2]

#
#	File Created by: Spartan'24 Export
#

@<TRIPOS>MOLECULE
M0001
50 49
SMALL
NO_CHARGES


@<TRIPOS>ATOM
    1   N1         0.537042430     0.972049971    -3.332890985     N.3   1  noname
    2   C2        -0.861274283     0.854580951    -2.894169149     C.3   1  noname
    3   H3        -1.495591005     1.272172385    -3.685762368       H   1  noname
    4   H4        -1.043205740     1.451165665    -1.987236506       H   1  noname
    5   C5        -1.279159125    -0.599599356    -2.653433167     C.3   1  noname
    6   H6        -0.524575462    -1.112796489    -2.029410868       H   1  noname
    7   H7        -1.281598069    -1.126645083    -3.615391424       H   1  noname
    8   N8        -2.610628925    -0.727649712    -2.064395670     N.3   1  noname
    9   C9         1.522162957     0.356483863    -2.447155986     C.3   1  noname
   10   H10        2.516511544     0.620023217    -2.832951425       H   1  noname
   11   H11        1.449104994    -0.736227692    -2.535881602       H   1  noname
   12   C12        1.475364020     0.721043060    -0.953876344     C.3   1  noname
   13   H13        0.310827885     0.574598887    -0.445617146       H   1  noname
   14   H14        1.608203251     1.794039897    -0.762264622       H   1  noname
   15   N15        2.401893133    -0.029658002    -0.185760044     N.3   1  noname
   16   H16        2.369305436    -1.020475430    -0.421654237       H   1  noname
   17   C17        2.369517966     0.173954503     1.261079279     C.3   1  noname
   18   H18        1.376295345    -0.055596660     1.667146633       H   1  noname
   19   H19        2.549959210     1.241200113     1.451574784       H   1  noname
   20   C20        3.421570613    -0.667404767     1.981581356     C.3   1  noname
   21   H21        4.426446519    -0.398708548     1.614517554       H   1  noname
   22   H22        3.266596180    -1.727855962     1.738381348       H   1  noname
   23   N23        3.245423059    -0.519219100     3.432775517     N.3   1  noname
   24   H24        3.870137872    -1.153733394     3.927723838       H   1  noname
   25   H25        3.515957750     0.422359227     3.717356312       H   1  noname
   26   C26       -2.785147993    -0.076329738    -0.757761422     C.3   1  noname
   27   H27       -3.755360628    -0.407503386    -0.373003793       H   1  noname
   28   H28       -2.842715298     1.009651804    -0.898851449       H   1  noname
   29   C29       -1.700271709    -0.335261736     0.331829994     C.3   1  noname
   30   H30       -1.222576076    -1.314184733     0.156061548       H   1  noname
   31   N31       -2.352693641    -0.424622363     1.630354357     N.3   1  noname
   32   H32       -2.876206045     0.432598698     1.809040313       H   1  noname
   33   C33       -1.524002567    -0.775135984     2.786132621     C.3   1  noname
   34   H34       -2.143078314    -1.310517821     3.518494232       H   1  noname
   35   H35       -0.763599435    -1.489172086     2.442075676       H   1  noname
   36   C36       -0.839914506     0.398793402     3.509956495     C.3   1  noname
   37   H37       -1.619472062     1.040282509     3.946425098       H   1  noname
   38   H38       -0.307483624     1.006566213     2.762386528       H   1  noname
   39   N39       -0.007226397    -0.109886144     4.607472897     N.3   1  noname
   40   H40        0.877018470    -0.465439270     4.234930289       H   1  noname
   41   H41        0.246843798     0.659295599     5.225885356       H   1  noname
   42   C42        0.856273083     2.352987918    -3.673902781     C.3   1  noname
   43   H43        1.884248939     2.414374218    -4.047912030       H   1  noname
   44   H44        0.751489248     3.065494169    -2.832733611       H   1  noname
   45   H45        0.186311146     2.690534632    -4.472951182       H   1  noname
   46   C46       -3.024633674    -2.125840430    -2.048795400     C.3   1  noname
   47   H47       -2.374227217    -2.784045792    -1.438464316       H   1  noname
   48   H48       -3.022816875    -2.518868497    -3.072497751       H   1  noname
   49   H49       -4.044247613    -2.205300401    -1.656781512       H   1  noname
   50   O50       -0.732800523     0.693427726     0.368324604       O   1  noname


@<TRIPOS>BOND
    1      2      3    1
    2      2      4    1
    3      5      6    1
    4      5      7    1
    5      2      5    1
    6      5      8    1
    7      1      2    1
    8      9     10    1
    9      9     11    1
   10      1      9    1
   11     12     13    1
   12     12     14    1
   13      9     12    1
   14     15     16    1
   15     12     15    1
   16     17     18    1
   17     17     19    1
   18     15     17    1
   19     20     21    1
   20     20     22    1
   21     17     20    1
   22     23     24    1
   23     23     25    1
   24     20     23    1
   25     26     27    1
   26     26     28    1
   27      8     26    1
   28     29     30    1
   29     26     29    1
   30     31     32    1
   31     29     31    1
   32     33     34    1
   33     33     35    1
   34     31     33    1
   35     36     37    1
   36     36     38    1
   37     33     36    1
   38     39     40    1
   39     39     41    1
   40     36     39    1
   41     42     43    1
   42     42     44    1
   43     42     45    1
   44      1     42    1
   45     46     47    1
   46     46     48    1
   47     46     49    1
   48      8     46    1
   49     29     50    1
