# Supplementary material for: A Molecular Modeling Study on the Propagation in Free Radical Chain Oxidation of (B)PEI
Source: Nanomaterials (Basel). 2025 Feb 18;15(4):313. doi: 10.3390/nano15040313 (PMC11858157; doi:10.3390/nano15040313)
Supplement: Supplementary file 1 [file nanomaterials-15-00313-s001.zip › Supplementary Materials/Molecular Structures/Table 3/TS NN34 dimethly N6 pentamer N2b RO(d)_b3lyp.mol2]

#
#	File Created by: Spartan'24 Export
#

@<TRIPOS>MOLECULE
M0001
50 49
SMALL
NO_CHARGES


@<TRIPOS>ATOM
    1   N1         0.389257803     1.438535834    -3.025611318   N.pl3   1  noname
    2   C2        -0.988944883     1.261185406    -2.733987883     C.3   1  noname
    3   H3        -1.584692131     1.981731323    -3.302971038       H   1  noname
    4   H4        -1.280318874     1.512075689    -1.596814991       H   1  noname
    5   C5        -1.581706723    -0.147691901    -2.884020781     C.3   1  noname
    6   H6        -0.841248209    -0.921427115    -2.614510082       H   1  noname
    7   H7        -1.839992177    -0.321012948    -3.937635994       H   1  noname
    8   N8        -2.811142510    -0.228975225    -2.104700576     N.3   1  noname
    9   C9         1.372587840     0.699902312    -2.233776612     C.3   1  noname
   10   H10        2.330843283     0.746014446    -2.769392956       H   1  noname
   11   H11        1.086008271    -0.353813462    -2.187645525       H   1  noname
   12   C12        1.549144092     1.205298430    -0.787595480     C.3   1  noname
   13   H13        0.575474590     1.180623055    -0.286163283       H   1  noname
   14   H14        1.880069754     2.260985972    -0.785587691       H   1  noname
   15   N15        2.452370149     0.314091363    -0.065359653     N.3   1  noname
   16   H16        3.399949736     0.422169274    -0.426152961       H   1  noname
   17   C17        2.459927156     0.517089363     1.381321576     C.3   1  noname
   18   H18        1.430235090     0.420104694     1.741077394       H   1  noname
   19   H19        2.806320356     1.527789649     1.681993780       H   1  noname
   20   C20        3.315835894    -0.546620668     2.068951847     C.3   1  noname
   21   H21        4.361400119    -0.459697131     1.716897496       H   1  noname
   22   H22        2.953766802    -1.531894289     1.756652510       H   1  noname
   23   N23        3.179869762    -0.449269581     3.528973369     N.3   1  noname
   24   H24        3.740256070    -1.174556859     3.974700382       H   1  noname
   25   H25        3.556071380     0.441348288     3.856417867       H   1  noname
   26   C26       -2.631032646     0.015998095    -0.658381581     C.3   1  noname
   27   H27       -3.647737009     0.015302931    -0.224958736       H   1  noname
   28   C28       -1.816251907    -1.055722708     0.100603898     C.3   1  noname
   29   H29       -2.275940790    -2.046137549    -0.025292248       H   1  noname
   30   H30       -0.794976202    -1.119918877    -0.325234238       H   1  noname
   31   N31       -1.808351624    -0.715709084     1.516953140     N.3   1  noname
   32   H32       -1.565217883     0.273334456     1.580733111       H   1  noname
   33   C33       -0.869053403    -1.502554509     2.308226424     C.3   1  noname
   34   H34       -1.188287663    -2.552605416     2.306641551       H   1  noname
   35   H35        0.155872955    -1.496131702     1.882550990       H   1  noname
   36   C36       -0.812371077    -1.000594760     3.752744518     C.3   1  noname
   37   H37       -1.774564523    -1.204970423     4.236654036       H   1  noname
   38   H38       -0.700343830     0.102654014     3.738305500       H   1  noname
   39   N39        0.250191165    -1.690462781     4.489715832     N.3   1  noname
   40   H40        1.156467442    -1.306077400     4.205319237       H   1  noname
   41   H41        0.157803964    -1.480228019     5.482579765       H   1  noname
   42   C42        0.790552516     2.787716793    -3.404016906     C.3   1  noname
   43   H43        1.814049920     2.763016335    -3.793684971       H   1  noname
   44   H44        0.758651645     3.505967802    -2.568430013       H   1  noname
   45   H45        0.130376571     3.156786548    -4.194811734       H   1  noname
   46   C46       -3.610397464    -1.402850476    -2.415084700     C.3   1  noname
   47   H47       -3.105500674    -2.367250354    -2.219218025       H   1  noname
   48   H48       -3.888667810    -1.383729531    -3.475700042       H   1  noname
   49   H49       -4.532515998    -1.379340517    -1.823942264       H   1  noname
   50   O50       -2.104094874     1.289521267    -0.437331833       O   1  noname


@<TRIPOS>BOND
    1      2      3    1
    2      2      4    1
    3      5      6    1
    4      5      7    1
    5      2      5    1
    6      5      8    1
    7      1      2    1
    8      9     10    1
    9      9     11    1
   10      1      9    1
   11     12     13    1
   12     12     14    1
   13      9     12    1
   14     15     16    1
   15     12     15    1
   16     17     18    1
   17     17     19    1
   18     15     17    1
   19     20     21    1
   20     20     22    1
   21     17     20    1
   22     23     24    1
   23     23     25    1
   24     20     23    1
   25     26     27    1
   26      8     26    1
   27     28     29    1
   28     28     30    1
   29     26     28    1
   30     31     32    1
   31     28     31    1
   32     33     34    1
   33     33     35    1
   34     31     33    1
   35     36     37    1
   36     36     38    1
   37     33     36    1
   38     39     40    1
   39     39     41    1
   40     36     39    1
   41     42     43    1
   42     42     44    1
   43     42     45    1
   44      1     42    1
   45     46     47    1
   46     46     48    1
   47     46     49    1
   48      8     46    1
   49     26     50    1
