# Supplementary material for: A Molecular Modeling Study on the Propagation in Free Radical Chain Oxidation of (B)PEI
Source: Nanomaterials (Basel). 2025 Feb 18;15(4):313. doi: 10.3390/nano15040313 (PMC11858157; doi:10.3390/nano15040313)
Supplement: Supplementary file 1 [file nanomaterials-15-00313-s001.zip › Supplementary Materials/Propagation.xlsx]

## Sheet: Calculations
BPEI Propagation
Figure 2	E (kJ/mol)	DH (kJ/mol)	Sum (kJ/mol)				Remarks
N,N-3,4-dimethyl N6 pentamer a H-bridge	433.94		433.94			-9.15	MMFF
N,N-3,4-dimethyl N6 pentamer b H-bridge	-2.11348e+06	1277.97	-2.1122e+06			-9.8561	B3LYP/6-31G*
N,N-3,4-dimethyl N6 pentamer c no H-bridge	443.09		443.09				MMFF
N,N-3,4-dimethyl N6 pentamer d no H-bridge	-2.11346e+06	1275.93	-2.11219e+06				B3LYP/6-31G*
Figure 3 N,N-3,4-dimethyl N6 pentamer amino hydroperoxides
N1-a-amino hydroperoxide NH-N H-bridged a	497.15		497.15			19.44	MMFF
N1-a-amino hydroperoxide ROOH-N H-bridged b	477.71		477.71			0	MMFF
N2-a-amino hydroperoxide intra-chain ROOH-N H-bridged c	511.73		511.73			34.02	MMFF
N2-a-amino hydroperoxide inter-chain ROOH-N H-bridged d	539		539			61.29	MMFF
Table 1	E (kJ/mol)	DH (kJ/mol)	Sum (kJ/mol)	n (cm-1)	Ea (kJ/mol)	DH (kJ/mol)	B3LYP/6-31G*	Entry
EG NN 34 dimethyl N6 pentamer RO2H HO2(d) a2 N1a	-2.90452e+06	1356.04	-2.90316e+06					1
TS NN 34 dimethyl N6 pentamer RO2H HO2(d) a2 N1a	-2.90439e+06	1339.5	-2.90305e+06	i1790	115.669			1
EG NN 34 dimethyl N6 pentamer RO2H HO2(d) b2 N2	-2.90446e+06	1354.91	-2.90311e+06					2
TS NN 34 dimethyl N6 pentamer RO2H HO2(d) b2	-2.90435e+06	1338.72	-2.90301e+06	i1486	93.8923			2
EG NN 34 dimethyl N6 pentamer RO2H HO2(d) N2b	-2.90448e+06	1356.74	-2.90313e+06					3
TS NN 34 dimethyl N6 pentamer RO2H HO2(d)	-2.90436e+06	1341.12	-2.90301e+06	i1597	112.33			3
EG NN 34 dimethyl N6 pentamer amide H2O2 HO( d)	-2.90466e+06	1350.85	-2.90331e+06			-180.232		3
EG NN 34 dimethyl N6 pentamer RO2H HO2(d) N5a	-2.9045e+06	1355.87	-2.90315e+06					4
TS NN 34 dimethyl N6 pentamer RO2H HO2(d) N5a	-2.9044e+06	1341.61	-2.90306e+06	i1265	85.4901			4
EG NN 34 dimethyl N6 pentamer amide N1 ROOH HO2(d)	-3.09887e+06	1305.99	-3.09756e+06					5
TS NN 34 dimethyl N6 pentamer amide N1 ROOH N1 HO2(d)	-3.09877e+06	1292.59	-3.09747e+06	i1401	90.2871			5
EG H2O2 NN 34 dimethyl N6 pentamer diamide N1 HO(d)	-3.09904e+06	1300.19	-3.09774e+06			-179.101		5
EG NN 34 dimethyl N6 pentamer diamide ROOH HO2(d)	-3.2933e+06	1260.22	-3.29204e+06					6
TS NN 34 dimethyl N6 pentamer HO2(d) diamide ROOH N1,N2	-3.29318e+06	1241.83	-3.29193e+06	i1639	103.888			6
EG NN 34 dimethyl N6 pentamer RO2H HO(d) a2 N1	-2.70712e+06	1340.36	-2.70578e+06					7
TS NN 34 dimethyl N6 pentamer RO2H HO(d) a2	-2.70709e+06	1328.08	-2.70576e+06	i794	21.1989			7
EG NN 34 dimethyl N6 pentamer RO2H HO(d) N2b	-2.70709e+06	1340.21	-2.70575e+06					8
TS NN 34 dimethyl N6 pentamer RO2H HO(d)	-2.70706e+06	1326.69	-2.70574e+06	i989	9.2719			8
EG NN 34 dimethyl N6 pentamer RO2H HO(d) N4b	-2.70706e+06	1335.69	-2.70573e+06					9
TS NN 34 dimethyl N6 pentamer RO2H HO(d) N4b	-2.70705e+06	1332.97	-2.70572e+06	i131	9.8964			9
EG NN 34 dimethyl N6 pentamer RO2(d) a N1 to N5	-2.50658e+06	1272.84	-2.50531e+06					10
TS NN 34 dimethyl N6 pentamer RO2(d) a to b Nsec	-2.50649e+06	1255.76	-2.50524e+06	i1232	71.2549			10
EG NN 34 dimethyl N6 pentamer RO2(d) N2 to N3	-2506528	1269.15	-2.50526e+06					11
TS NN 34 dimethyl N6 pentamer RO2(d) b to b Ntert (2)	-2506480	1253.6	-2.50523e+06	i1503	32.4491			11
EG NN 34 dimethyl N6 pentamer RO2(d) b	-2506528	1269.15	-2.50526e+06					12
TS NN 34 dimethyl N6 pentamer RO2(d) b to b Nsec N2	-2.50648e+06	1254.15	-2.50522e+06	i1571	36.1774			12
EG NN 34 dimethyl N6 pentamer RO2(d)	-2.50657e+06	1269.98	-2.5053e+06					13
TS NN 34 dimethyl N6 pentamer RO2(d) b to b Ntert N3	-2.50648e+06	1254.79	-2.50523e+06	i1370	71.1585			13
EG NN 34 dimethyl N6 pentamer RO2(d) b 3	-2.50657e+06	1271.58	-2.5053e+06					14
TS NN 34 dimethyl N6 pentamer RO2(d) b to b Nsec 3 N5	-2.50647e+06	1256.45	-2.50522e+06	i1568	80.2188			14
EG NN 34 dimethyl N6 pentamer HO2(d) N1a	-2.50973e+06	1330.3	-2.50839e+06					15
TS NN 34 dimethyl N6 pentamer HO2(d) N1a	-2.50961e+06	1312.87	-2.5083e+06	i1507	92.9126			15
EG NN 34 dimethyl N6 pentamer HO2(d)	-2.50973e+06	1330.3	-2.50839e+06					16
TS NN 34 dimethyl N6 pentamer HO2(d) N1b	-2.50963e+06	1314.4	-2.50831e+06	i1375	84.2773			16
EG NN 34 dimethyl N6 pentamer HO2(d)	-2.50973e+06	1330.32	-2.50839e+06					17
TS NN 34 dimethyl N6 pentamer HO2(d) N2b	-2.5096e+06	1312.25	-2.50829e+06	i1510	107.033			17
EG NN 34 dimethyl N6 pentamer HO2(d)	-2.50973e+06	1328.78	-2.5084e+06					18
TS NN 34 dimethyl N6 pentamer HO2(d) N3b	-2.50963e+06	1316.71	-2.50831e+06	i1524	85.1423			18
EG NN 34 dimethyl N6 pentamer amide HO2(d)	-2.70415e+06	1280.74	-2.70287e+06					19
TS NN 34 dimethyl N6 pentamer amide N1 HO2(d)	-2.70406e+06	1266.9	-2.7028e+06	i1223	70.5771			19
EG NN 34 dimethyl N6 pentamer amide HO2(d)	-2.70414e+06	1282.23	-2.70286e+06					20
TS NN 34 dimethyl N6 pentamer HO2(d) amide N2	-2.70403e+06	1268.05	-2.70276e+06	i1668	99.9771			20
EG NN 34 dimethyl N6 pentamer amide HO2(d)	-2.70413e+06	1282.35	-2.70285e+06					21
TS NN 34 dimethyl N6 pentamer HO2(d) amide N3	-2.70403e+06	1269.71	-2.70277e+06	i1643	84.3063			21
EG NN 34 dimethyl N6 pentamer diamide HO2(d)	-2.89856e+06	1235.04	-2.89733e+06					22
TS NN 34 dimethyl N6 pentamer HO2(d) diamide N1,N2	-2.89846e+06	1219.9	-2.89724e+06	i1751	85.7624			22
Table 2	E (kJ/mol)	DH (kJ/mol)	Sum (kJ/mol)	n (cm-1)	Ea (kJ/mol)	DH (kJ/mol)	B3LYP/6-31G*	Entry
H2O2	-397851	79.9521	-397771
EG NN 34 dimethyl N6 pentamer CH(d) N1a	-2.11175e+06	1238.53	-2.11051e+06					1
EG H2O2 NN 34 dimethyl N6 pentamer CH(d) N1a	-2.50964e+06	1323.12	-2.50832e+06			-35.3672		1
TS H2O2 NN 34 dimethyl N6 pentamer CH(d) N1a	-2.5096e+06	1316.02	-2.50828e+06	i413	37.1352			1
EG NN 34 dimethyl N6 pentamer amide N1 CH(d)	-2.30623e+06	1196.62	-2.30504e+06					2
EG H2O2 NN 34 dimethyl N6 pentamer amide N1 CH(d)	-2.70415e+06	1280.27	-2.70287e+06			-59.3272		2
TS H2O2 NN 34 dimethyl N6 pentamer amide N1 CH(d)	-2.70408e+06	1275.44	-2.70281e+06	i482	60.8128			2
EG NN 34 dimethyl N6 pentamer diamide N1,N2 CH(d)	-2.50063e+06	1148.77	-2.49948e+06					3
EG H2O2 NN 34 dimethyl N6 pentamer diamide N1,N2 CH(d) b	-2.89854e+06	1233.21	-2.89731e+06			-58.1833		3
TS H2O2 NN 34 dimethyl N6 pentamer diamide N1,N2 CH(d)	-2.89844e+06	1225.64	-2.89722e+06	i710	90.9157			3
b-elimination N2-b-amino ROOH N3-b-CH•NHR(d) radical of N,N-3,4-dimethyl N6 pentamer	E (kJ/mol)	DH (kJ/mol)	Sum (kJ/mol)	n (cm-1)	Ea (kJ/mol)	DH (kJ/mol)	B3LYP/6-31G*
EG C--N NN 34 dimethyl N6 pentamer RO2H R(d)	-2.50652e+06	1268.08	-2.50525e+06					Figure 8
TS C--N NN 34 dimethyl N6 pentamer RO2H(d)	-2.50642e+06	1259.72	-2.50516e+06	i330	88.3239			Figure 8
EG H2C=CHNHR NN 34 dimethyl N6 pentamer RO2H(d)	-2.50647e+06	1255	-2.50521e+06					Figure 8
Table 3	E (kJ/mol)	DH (kJ/mol)	Sum (kJ/mol)	n (cm-1)	Ea (kJ/mol)	DH (kJ/mol)	B3LYP/6-31G*	Entry
EG NN 34 dimethyl N6 pentamer N1a RO(d)	-2.30923e+06	1255.21	-2.30797e+06					1
TS NN 34 dimethyl N6 pentamer N1a RO(d) a to b Nsec	-2.30922e+06	1246.71	-2.30797e+06	i615	-1.8751			1
EG NN 34 dimethyl N6 pentamer N1a ROH RH(d)	-2.30927e+06	1259.62	-2.30801e+06			-39.2431		1
EG NN 34 dimethyl N6 pentamer N1a RCHO H2CNR2(d)	-2.30931e+06	1246.89	-2.30806e+06			-92.0393		1
EG NN 34 dimethyl N6 pentamer N2a RO RH(d)	-2.30923e+06	1256.04	-2.30797e+06					2
TS NN 34 dimethyl N6 pentamer N2a RO(d)	-2.30919e+06	1246.15	-2.30794e+06	i1310	25.2917			2
EG NN 34 dimethyl N6 pentamer N2a ROH R(d)	-2.30925e+06	1256.5	-2.30799e+06			-22.4156		2
EG NN 34 dimethyl N6 pentamer N2a RCHO H2CNR2(d)	-2.30934e+06	1252.53	-2.30809e+06			-116.21		2
EG NN 34 dimethyl N6 pentamer N2b RO(d)	-2.30922e+06	1253.09	-2.30797e+06					3
TS NN 34 dimethyl N6 pentamer N2b RO(d)	-2.30921e+06	1247.83	-2.30796e+06	i325	0.9156			3
EG NN 34 dimethyl N6 pentamer N2b ROH RH(d)	-2.30926e+06	1257.54	-2.308e+06			-36.6378		3
EG NN 34 dimethyl N6 pentamer N2b RCHO H2CNR2(d)	-2.30933e+06	1250.77	-2.30808e+06			-113.113		3
CO2 formation; Addition of HO2•(d) to N-methyl formamide	E (kJ/mol)	DH (kJ/mol)	Sum (kJ/mol)	n (cm-1)	Ea (kJ/mol)	DH (kJ/mol)	B3LYP/6-31G*	Figure 10
EG N-Me formamide HO2(d)	-945500	262.119	-945238					a
TS2 N-Me formamide HO2(d)	-945443	256.647	-945187	i337	51.5484			b
EG CH(OH)(NHCH3)O2(d)	-945440	265.532	-945174			64.113		c
EG HO2 CH(OH)(NHCH3)O2(t)	-1.34169e+06	316.182	-1.34138e+06
TS HO2 CH(OH)(NHCH3)O2(t)	-1.34167e+06	303.272	-1.34137e+06	i1023	8.37
EG2 CH(OH)(NHCH3)OOH O2(t)	-1.34176e+06	315.793	-1.34145e+06			-68.0891		hydroperoxide
EG3 CH(OH)(NHCH3)OOH HO2(d)	-1.34331e+06	347.855	-1.34296e+06
TS3 CH(OH)(NHCH3)OOH HO2(d)	-1.34324e+06	335.839	-1.3429e+06	i1347	59.7645
EG3 H2O2 CO(OH)(NHCH3) OH(d)	-1.34357e+06	344.732	-1.34322e+06			-259.843		carbamic acid H2O2 HO(d)
TS H2O2 CO(OH)(NHCH3) OOH(d)	-1.34355e+06	335.453	-1.34322e+06	i759	4.6007
EG H2O CO(OH)(NHCH3) OOH(d)	-1.34371e+06	348.819	-1.34336e+06			-401.636		carbamic acid H2O HO2(d)

## Sheet: Table 4
Table 4
Name	PEI repeat unit		Mw	H/(C+N)	N/C	n	H/(C+N)	N/C	Mw
pristine	CH2CH2NH	C2NH5	43	1.66667	0.5	1.5	2.5005	0.75	64.5
amide	COCH2NH	C2NOH3	57	1	0.5	6	6	3	342
half aminal	CHOHCH2NH	C2NOH5	59	1.66667	0.5	2	3.334	1	118
imine	CH2CH=N	C2NH3	41	1	0.5	1.5	1.5	0.75	61.5
imine-NH3	CH2CH	C2H3	27	1.5	0	3	4.5	0	81
imine-amide	COCH=N	C2NOH	55	0.333333	0.5	1	0.333	0.5	55
Sum						15	1.21117	0.4	722
Experimental values						15	1.2	0.4	725.58
